# Supplementary material for: Temporal Changes in Population Structure of a Marine Planktonic Diatom
Source: PLoS One. 2014 Dec 15;9(12):e114984. doi: 10.1371/journal.pone.0114984 (PMC4266644; doi:10.1371/journal.pone.0114984)
Supplement: S2 Table — Microsatellite multilocus genotypes of Pseudo-nitzschia multistriata strains, including parental and F1 strains from crossing experiments. Footnotes for S2 Table: First column: code of 759 strains tested including 525 strains sampled at LTER-MC research station (SYxxx isolated in 2008–2010, and esxxx and mmxxx isolated in 2011), the two parental and the F1 strains isolated from the four crossing experiments. Second column: 1–22: the 22 sampling dates (Table 1) during which P. multistriata were isolated; 23, 25, 27, 29: the parental strains used in each crossing-experiment (SY017×SY278, SY017×SY138, SY138×SY378 and SY138×SY 379, respectively) and 24, 26, 28, 30: the four respective crossing-experiments. Third column: 1–3: genetic population (POP) as assigned by Structure software (1: POP_A, 2: POP_B and 3: putative Hybrids). Columns 4–17: allele size at each of the seven loci tested. (XLSX) [file pone.0114984.s003.xlsx]

## Sheet: Sheet1
Strain	Sample Nr.	POP	PNm1		PNm2		PNm3		PNm5		PNm6		PNm7		PNm16
SY027	1	1	127	127	175	175	205	208	236	240	255	261	258	262	337	337
SY028	1	3	119	119	175	175	208	208	240	240	255	265	258	262	307	325
SY031	1	1	129	129	177	187	205	208	236	236	265	269	258	262	325	337
SY034	1	1	121	127	175	175	205	208	238	242	255	261	258	262	325	337
SY035	1	3	115	127	175	187	205	205	238	238	255	263	258	262	319	337
SY038	1	1	127	127	175	175	205	208	238	242	255	261	258	262	325	337
SY039	1	1	127	127	175	175	205	208	238	240	267	269	258	262	325	337
SY040	1	1	127	127	177	177	205	208	238	242	255	261	258	262	325	337
SY041	1	1	127	127	175	175	205	208	236	240	255	261	258	262	322	337
SY042	1	2	117	117	175	187	205	208	238	238	255	267	258	262	325	337
SY043	1	3	117	117	175	175	205	208	238	242	255	267	258	262	325	337
SY044	1	1	127	127	175	175	205	208	236	240	255	261	258	262	325	337
SY045	1	1	129	129	175	175	205	208	238	242	257	263	258	262	325	337
SY046	1	3	117	117	175	175	205	208	240	242	257	269	258	262	325	337
SY047	1	1	127	127	175	175	205	208	238	242	255	261	258	262	337	337
SY048	1	1	127	127	177	177	205	208	238	242	255	261	258	262	325	337
SY049	1	1	127	127	175	175	205	208	236	240	255	261	258	262	325	337
SY050	1	1	119	119	175	175	205	208	238	238	253	261	258	262	301	325
SY056	1	1	127	127	175	175	205	208	236	240	255	261	258	262	325	337
SY057	1	1	127	127	175	175	205	208	236	240	255	261	258	262	325	337
SY058	1	1	127	127	175	175	205	208	238	242	255	261	258	262	325	337
SY062	2	1	127	147	175	175	208	208	242	242	255	261	258	262	337	337
SY067	2	1	121	127	175	175	205	208	238	242	253	261	258	262	325	337
SY068	2	1	129	129	175	175	205	208	238	242	255	261	258	262	325	337
SY071	2	1	127	127	175	175	205	208	238	242	255	263	258	262	325	337
SY074	2	3	127	127	175	175	208	208	238	242	255	269	258	262	325	337
SY077	2	1	127	127	175	175	205	208	238	242	255	261	258	262	325	337
SY079	2	1	127	147	185	187	205	208	238	242	267	269	258	258	325	337
SY080	2	1	129	129	175	175	205	208	236	242	255	261	258	262	325	337
SY082	2	1	127	127	175	175	205	208	236	242	255	261	258	262	325	337
SY083	2	1	127	127	175	175	205	208	238	242	255	261	258	262	325	337
SY085	2	1	127	127	175	175	205	208	238	242	255	259	258	262	325	337
SY086	2	3	127	127	175	187	208	208	238	242	255	269	258	262	325	337
SY087	2	1	115	127	175	175	205	208	236	240	255	261	258	262	325	337
SY088	2	1	127	127	175	175	205	208	238	242	255	261	258	262	325	337
SY090	2	3	119	119	175	175	205	208	238	238	255	267	258	262	325	337
SY097	2	1	127	127	175	175	205	208	238	242	255	261	258	262	325	337
SY098	2	3	127	147	175	187	208	208	238	242	247	271	258	262	325	337
SY099	2	1	129	129	175	175	205	208	238	240	253	261	258	262	325	337
SY100	2	1	119	119	177	183	205	208	238	238	255	267	258	262	325	337
SY101	2	1	117	127	175	175	205	208	222	224	253	261	258	262	325	337
SY103	2	1	127	127	175	175	205	208	224	224	255	261	258	262	325	337
SY105	2	1	129	129	175	183	205	208	236	242	255	261	258	262	325	337
SY108	2	1	127	127	175	175	205	208	238	242	255	261	258	262	325	337
SY109	2	1	115	127	175	175	205	208	236	240	255	261	258	262	325	337
SY110	2	3	127	127	175	187	208	208	236	240	255	271	258	262	325	337
SY112	2	1	127	127	175	175	205	208	238	242	255	261	258	262	325	337
SY113	2	3	117	117	175	175	205	208	240	240	255	267	258	262	325	337
SY114	2	1	127	127	175	175	205	208	238	242	255	261	258	262	325	337
SY115	2	1	127	147	175	175	205	205	230	240	267	271	258	262	337	337
SY116	2	1	127	127	175	187	205	208	238	238	255	261	258	258	325	337
SY117	2	1	127	127	175	175	205	208	238	242	255	261	258	262	325	337
SY118	2	1	127	127	175	175	205	208	238	242	257	263	258	262	325	337
SY119	2	1	127	127	175	185	205	208	238	242	253	261	258	262	325	337
SY120	2	3	127	127	175	175	205	208	238	242	267	271	258	262	325	337
SY122	2	1	115	127	175	175	205	208	236	242	255	261	258	262	325	337
SY127	2	3	121	127	175	187	208	208	238	242	255	271	258	262	325	337
SY130	2	1	127	127	175	175	205	208	236	240	255	261	258	262	325	337
SY131	2	1	127	127	177	177	205	208	236	240	255	261	258	262	325	337
SY132	2	1	127	127	175	175	205	208	224	226	255	261	258	262	325	337
SY133	2	1	121	127	175	175	205	208	236	240	255	261	258	262	325	337
SY134	2	1	127	127	175	175	205	208	236	240	253	261	258	262	325	337
SY136	2	1	147	147	187	187	205	208	242	242	267	267	250	258	325	337
SY137	2	1	127	127	175	187	205	208	236	242	255	261	258	262	325	337
SY138	2	2	117	127	181	185	208	208	238	238	255	255	258	258	307	337
SY142	2	1	127	127	175	175	205	208	238	242	253	261	258	262	325	337
SY145	2	1	127	127	175	175	205	208	238	242	255	261	258	262	325	337
SY146	2	1	127	127	175	175	205	208	238	242	255	261	258	262	325	337
SY147	2	1	115	127	175	175	205	208	236	240	255	261	258	262	325	337
SY152	2	1	127	127	175	175	205	208	236	240	255	261	258	262	325	337
SY153	2	1	127	127	175	175	205	208	238	242	255	261	258	262	325	337
SY155	2	3	127	127	175	187	208	208	238	242	255	271	258	262	325	337
SY156	2	1	127	127	175	175	205	208	240	240	255	261	258	262	325	337
SY157	2	1	121	127	175	175	205	208	236	242	255	261	258	262	325	337
SY148	3	1	127	127	175	175	205	208	238	240	255	261	258	262	325	337
SY149	3	1	119	127	175	175	205	208	236	242	255	261	258	262	325	337
SY151	3	1	127	127	175	175	205	208	236	242	255	261	256	262	325	337
SY160	3	1	127	127	175	175	205	208	238	242	257	261	258	262	325	337
SY161	3	1	127	127	177	177	205	208	238	242	255	261	258	262	325	337
SY162	3	3	127	127	173	173	205	208	238	242	267	271	258	262	325	337
SY167	3	1	127	127	175	177	205	208	236	240	255	261	258	262	325	337
SY168	3	1	115	127	175	175	205	208	240	242	255	261	258	262	325	340
SY169	3	1	127	127	175	183	205	208	236	240	255	261	258	262	325	337
SY170	3	1	119	127	175	175	205	208	236	240	255	261	258	262	325	337
SY171	3	3	127	147	175	187	208	208	238	242	247	267	250	258	325	337
SY172	3	1	127	127	175	175	205	208	236	242	255	261	258	262	325	337
SY173	3	1	127	127	175	175	205	208	236	242	255	261	258	262	325	337
SY174	3	1	127	129	175	175	205	208	238	240	255	261	258	262	325	337
SY179	3	3	117	127	175	187	205	208	242	244	255	271	258	262	307	325
SY182	3	1	127	127	175	175	205	208	236	240	255	261	256	260	325	337
SY183	3	1	127	127	175	175	205	208	238	242	253	261	258	262	325	337
SY184	3	3	127	127	175	187	205	208	238	242	267	271	258	262	325	337
SY185	3	1	127	127	175	175	205	208	236	242	255	261	258	262	325	337
SY186	3	1	127	127	175	175	205	208	236	240	255	261	258	260	325	337
SY188	3	3	117	127	175	175	205	208	238	238	255	261	258	262	325	337
SY190	3	1	129	143	187	187	205	205	242	244	263	263	258	258	325	337
SY192	3	1	127	127	175	175	205	208	236	242	253	261	258	262	325	337
SY195	3	1	127	127	175	175	205	205	236	240	255	261	258	262	325	337
SY196	3	3	127	147	185	187	205	208	238	238	267	271	258	258	325	337
SY199	3	1	127	127	177	183	205	208	238	242	255	261	258	284	325	337
SY200	3	1	129	129	175	175	205	208	238	242	255	261	292	292	325	337
SY201	3	1	119	127	175	175	205	208	238	242	255	261	258	262	325	337
SY202	3	1	127	127	175	175	205	208	238	242	255	261	258	262	325	337
SY203	3	1	129	129	175	183	205	208	238	242	253	261	258	262	325	337
SY206	3	1	127	127	175	175	202	208	236	240	255	261	258	262	325	337
SY207	3	1	127	127	175	175	205	208	238	242	255	261	258	258	325	337
SY208	3	1	129	129	175	175	205	208	238	242	255	261	258	262	325	337
SY209	3	1	127	127	175	175	205	208	224	224	253	261	256	262	325	337
SY213	3	1	127	127	175	187	205	208	238	242	265	269	258	262	325	337
SY214	3	1	127	127	175	175	205	208	236	242	255	261	258	262	319	337
SY216	3	1	127	127	175	175	205	208	236	240	255	261	258	260	325	337
SY217	3	1	127	127	175	175	205	208	244	244	255	261	258	262	325	337
SY218	3	1	127	127	175	175	205	208	238	242	253	261	258	262	325	337
SY219	3	1	125	129	175	175	205	208	236	240	255	261	258	262	325	337
SY221	3	1	127	127	175	183	205	208	238	240	255	261	256	262	325	337
SY226	3	1	127	127	175	175	205	208	238	242	255	261	258	262	325	337
SY227	3	1	121	127	175	175	205	208	238	242	255	261	258	262	325	337
SY231	3	1	115	127	175	175	205	208	236	242	255	261	258	262	325	337
SY237	4	3	115	117	175	175	205	208	238	238	255	265	258	262	325	337
SY238	4	1	119	127	175	175	205	208	238	242	255	261	258	262	325	337
SY239	4	1	127	127	175	175	205	208	236	240	255	261	258	262	325	337
SY240	4	1	119	127	175	175	205	208	238	242	253	261	258	262	325	337
SY241	4	1	127	127	175	175	205	208	238	242	255	261	258	262	325	337
SY243	4	1	127	127	175	187	205	208	242	242	255	267	258	262	325	337
SY244	4	1	127	127	175	175	205	208	236	240	255	261	258	262	325	337
SY246	4	1	119	127	175	175	205	208	236	240	255	261	258	262	325	337
SY248	4	1	127	127	175	187	205	208	238	242	255	261	258	262	325	337
SY249	4	2	117	117	175	175	205	208	238	238	255	267	258	262	325	337
SY250	4	2	117	117	175	175	208	208	238	242	255	267	258	262	325	337
SY251	4	1	119	127	177	183	205	208	238	238	255	261	258	262	325	337
SY252	4	2	117	117	175	175	205	208	238	238	255	267	258	262	325	337
SY253	4	2	117	117	175	175	205	208	238	238	255	267	258	262	325	337
SY254	4	1	127	127	185	185	205	208	238	242	255	261	258	262	325	337
SY255	4	1	127	127	175	175	205	208	238	242	255	261	258	262	325	337
SY256	4	1	127	127	175	175	205	208	238	242	255	261	258	262	325	337
SY259	4	1	127	127	175	183	205	208	238	242	255	261	258	262	325	337
SY278	5	3	115	127	175	187	205	208	238	242	267	271	258	262	325	337
SY279	5	1	119	127	175	175	205	208	238	240	255	261	258	262	325	337
SY280	5	1	127	127	175	175	205	208	236	240	255	261	258	262	325	337
SY281	5	1	127	127	175	175	205	208	238	242	255	261	258	262	325	337
SY282	5	3	119	127	175	175	208	208	238	238	247	255	262	262	337	337
SY288	5	1	127	127	175	175	205	208	238	242	255	261	258	262	325	337
SY289	5	3	117	117	175	175	205	208	238	240	253	265	258	262	325	337
SY222	6	1	127	127	175	175	205	208	236	240	255	261	258	262	325	337
SY290	6	1	127	127	175	175	205	208	238	242	255	261	258	262	325	337
SY292	6	1	127	127	175	183	205	208	236	242	255	261	258	262	325	337
SY297	6	1	127	127	175	175	205	208	238	242	255	261	258	262	325	337
SY299	6	3	117	117	175	175	205	208	238	240	255	267	256	260	325	337
SY300	6	1	127	127	175	175	205	208	238	242	255	261	258	262	325	337
SY301	6	1	147	147	175	175	205	208	236	240	255	261	258	262	325	337
SY302	7	1	127	127	175	175	205	208	238	242	255	261	258	262	325	337
SY304	7	2	115	117	175	187	208	208	236	236	255	255	262	262	313	319
SY305	7	1	119	127	175	175	205	208	238	242	255	261	258	262	325	337
SY306	7	1	127	127	175	175	205	208	238	242	255	261	258	262	325	337
SY307	7	1	127	127	175	175	205	208	236	240	255	261	258	262	325	337
SY308	7	1	127	127	175	175	205	208	236	240	255	261	256	260	325	337
SY309	7	1	127	147	175	187	205	208	242	242	267	271	258	258	337	337
SY317	8	2	117	117	175	187	208	208	238	238	257	257	258	262	325	337
SY318	8	2	117	117	175	175	208	208	238	238	249	255	258	262	319	337
SY319	8	3	119	127	175	175	208	208	238	242	255	255	258	262	307	319
SY321	8	3	117	127	175	175	208	208	238	242	247	255	258	262	307	325
SY322	8	2	117	127	175	187	208	208	238	240	247	267	258	262	307	319
SY324	8	2	117	127	175	187	208	208	238	238	247	255	258	262	325	337
SY325	8	2	117	127	175	175	208	208	238	238	249	255	262	262	307	337
SY326	8	3	119	127	175	175	205	205	238	238	249	249	258	262	319	325
SY327	8	2	117	147	175	175	208	208	238	238	249	267	262	262	325	325
SY328	8	2	117	117	175	187	208	208	236	238	249	249	262	262	325	337
SY329	8	3	117	147	175	185	205	208	238	242	249	255	258	262	325	325
SY330	8	2	117	117	175	175	208	208	238	238	249	255	262	262	325	325
SY331	8	2	117	147	175	175	208	208	238	238	249	255	262	262	307	319
SY333	8	3	127	147	175	187	208	208	230	242	253	265	262	262	319	325
SY334	8	2	169	169	175	175	208	208	238	238	267	267	258	262	319	319
SY335	8	2	119	127	175	187	208	208	230	238	255	255	262	262	319	325
SY336	8	2	117	145	175	187	208	208	238	240	249	267	262	262	325	337
SY337	8	2	127	127	175	175	208	208	238	238	249	255	258	262	319	325
SY338	8	2	115	147	175	187	208	208	238	240	249	267	262	262	325	337
SY339	8	2	115	149	175	187	208	208	238	238	247	267	258	258	307	337
SY341	8	2	117	117	175	185	208	208	238	238	247	255	262	262	319	325
SY342	8	3	119	119	175	175	205	205	238	238	267	267	262	262	325	337
SY343	8	2	115	125	175	187	205	208	236	238	249	255	258	262	319	337
SY344	8	2	145	145	175	175	208	235	238	238	247	247	258	264	325	337
SY346	9	2	115	127	175	187	208	208	238	240	267	267	258	262	319	319
SY347	9	2	115	125	175	187	208	208	238	238	255	265	258	262	319	337
SY348	9	3	127	147	175	175	208	208	230	238	255	255	262	262	325	337
SY349	9	2	117	119	175	187	208	208	238	238	249	255	262	262	337	337
SY350	9	3	119	127	175	175	208	208	224	238	247	255	262	262	307	337
SY353	9	2	117	127	175	187	208	208	238	242	249	255	262	262	319	325
SY354	9	2	117	147	175	175	208	208	238	238	249	255	262	262	319	325
SY355	9	2	117	127	175	187	208	208	238	238	255	271	258	258	319	337
SY356	9	2	119	147	175	175	208	208	238	238	249	267	258	262	325	337
SY357	9	2	117	125	175	187	205	205	238	238	249	249	262	262	325	337
SY358	9	2	117	147	175	187	208	208	238	238	249	267	262	262	307	337
SY359	9	3	117	127	175	175	205	208	224	238	255	267	258	258	319	325
SY360	9	2	117	125	175	175	208	208	238	242	267	267	258	262	319	325
SY361	9	2	117	127	175	175	208	208	230	238	255	255	262	262	319	325
SY362	9	2	117	127	175	175	208	208	238	238	249	255	258	262	325	325
SY364	9	3	119	147	175	187	208	208	238	242	249	255	258	262	325	337
SY365	9	2	115	127	187	187	211	211	238	238	255	267	262	262	307	319
SY366	9	2	117	117	175	175	208	208	236	236	249	249	262	262	325	325
SY367	9	2	117	127	175	187	208	208	238	238	255	271	258	258	319	337
SY368	9	3	115	127	175	175	208	208	238	242	255	255	258	262	319	325
SY369	9	2	127	147	175	175	208	208	238	238	249	255	262	262	325	337
SY371	9	2	115	125	175	187	208	208	238	238	257	273	258	258	319	337
SY373	9	2	115	115	175	187	208	208	238	238	249	255	262	262	319	325
SY374	9	2	117	127	175	187	208	208	224	238	249	267	258	262	307	319
SY375	9	2	115	127	175	187	208	208	238	240	249	267	258	262	307	319
SY378	9	2	117	117	175	187	208	208	236	238	249	249	262	262	325	337
SY379	9	3	117	125	175	175	208	208	230	238	265	265	262	262	319	325
SY380	9	2	117	117	175	187	208	208	224	238	249	255	258	262	307	319
SY381	9	2	117	127	175	175	208	208	238	238	249	255	262	262	307	337
SY382	9	2	117	127	173	173	208	208	238	238	249	267	258	262	307	319
SY383	9	2	117	117	175	175	208	208	238	238	247	255	258	280	325	337
SY384	9	2	117	127	175	187	208	208	238	238	255	271	258	258	319	337
SY385	9	2	117	127	175	175	208	208	238	240	267	267	258	258	319	325
SY386	9	2	117	127	175	187	208	208	230	238	255	267	258	262	307	319
SY388	9	2	117	117	175	175	208	208	238	238	249	249	262	262	325	325
SY389	10	2	115	127	175	175	208	208	238	238	249	255	258	262	319	325
SY391	10	2	115	127	175	187	208	208	238	238	255	271	258	258	319	337
SY392	10	2	117	147	175	187	208	208	230	238	249	255	262	262	325	337
SY393	10	2	119	127	175	175	208	208	238	238	249	267	262	262	325	325
SY394	10	2	117	127	175	187	208	208	238	238	255	271	258	258	319	337
SY395	10	2	115	125	175	187	211	211	238	238	255	271	258	258	319	337
SY396	10	2	117	127	175	187	208	208	238	238	249	267	262	262	319	319
SY397	10	1	127	127	175	187	205	205	242	242	259	271	258	262	325	337
SY398	10	2	117	127	175	187	208	208	238	238	255	271	258	258	319	337
SY399	10	2	115	127	175	187	208	208	238	238	255	271	258	258	319	337
SY400	10	2	117	127	175	187	208	208	238	238	255	271	258	258	319	337
SY401	10	2	115	125	175	187	208	208	218	238	249	267	262	262	319	325
SY402	10	2	115	127	175	187	208	208	238	238	255	271	258	258	319	337
SY403	10	3	115	127	175	187	205	205	238	238	259	275	258	258	319	337
SY405	10	3	115	125	175	187	205	205	238	240	253	265	262	262	319	337
SY406	10	3	115	127	175	187	205	205	238	240	255	267	262	262	319	337
SY407	10	3	115	127	175	187	208	208	238	242	255	267	262	262	319	337
SY408	10	2	117	127	175	187	208	208	218	238	255	267	258	258	319	319
SY412	11	3	117	127	175	187	208	208	240	240	255	255	258	262	319	337
SY413	11	3	117	127	175	185	208	208	240	240	255	255	258	262	319	337
SY415	11	2	127	127	175	187	208	208	238	238	255	271	258	262	337	337
SY416	11	2	119	127	175	187	208	208	238	238	249	255	258	262	337	337
SY418	11	3	119	127	175	175	205	205	238	238	247	255	258	262	319	325
SY419	11	3	117	147	185	185	205	208	238	242	255	267	262	262	319	337
SY420	11	2	117	127	175	187	208	208	238	238	255	271	258	258	319	337
SY421	11	3	119	127	175	187	205	208	238	242	267	271	262	262	325	337
SY426	12	2	117	127	175	187	208	208	238	238	247	247	258	262	325	337
SY428	12	2	117	127	175	187	208	208	240	240	249	249	262	262	325	337
SY430	12	2	117	127	175	187	208	208	238	238	255	267	258	262	325	337
SY431	12	3	119	127	175	175	208	208	238	242	255	267	262	262	319	337
SY432	12	2	117	127	175	187	208	208	238	238	255	267	258	262	325	337
SY433	12	1	127	127	175	187	205	208	236	240	269	271	258	262	325	337
SY434	12	2	117	127	175	187	208	208	238	238	255	271	258	258	319	337
SY435	12	3	117	127	175	187	205	205	236	240	247	265	258	262	325	340
SY436	12	3	117	127	175	187	205	205	238	242	247	265	258	262	325	340
SY437	12	2	115	127	175	187	208	208	238	242	249	267	258	262	325	337
SY438	12	2	115	123	175	187	208	208	238	242	249	267	258	262	325	340
SY439	12	3	115	127	175	187	208	208	240	240	255	271	260	260	319	337
SY440	12	3	117	127	175	185	208	208	236	240	249	267	258	262	325	337
SY441	12	3	117	127	175	187	205	205	238	238	255	271	258	258	319	340
SY442	12	2	117	127	175	187	208	208	238	238	255	255	258	262	319	337
SY443	12	2	117	127	175	187	208	208	238	238	255	255	258	262	319	337
SY444	12	3	117	127	175	187	205	205	238	242	229	255	262	262	325	337
SY445	12	3	117	127	175	187	208	208	238	238	255	255	256	264	319	337
SY446	12	3	117	127	175	187	205	205	238	238	253	253	258	262	319	337
SY447	12	2	117	127	175	187	208	208	238	242	249	267	258	262	325	337
SY448	12	2	117	127	175	187	208	208	238	238	255	271	258	258	319	337
SY449	12	2	117	147	175	187	208	208	238	238	255	267	262	262	325	337
SY450	12	2	117	127	175	187	208	208	238	238	255	271	258	258	319	337
SY451	12	2	117	119	175	187	208	208	238	242	247	267	258	262	307	325
SY452	12	2	117	127	175	187	208	208	238	238	255	271	258	258	319	337
SY453	12	3	117	127	175	187	208	208	236	240	249	267	258	262	325	337
SY456	12	3	117	127	175	175	205	205	238	238	255	255	258	262	325	325
SY457	12	3	117	127	175	187	208	208	240	240	255	271	258	258	319	337
SY458	12	3	127	127	175	187	208	208	238	242	249	271	258	262	325	325
SY459	12	2	115	127	175	187	208	208	238	238	255	271	258	258	319	337
SY460	12	3	115	127	175	187	205	205	232	238	247	253	262	262	319	340
SY461	12	2	117	127	175	175	208	208	236	236	249	267	262	262	319	337
SY463	12	2	117	127	175	187	208	208	238	238	255	271	258	258	319	337
SY464	12	2	117	127	175	187	208	208	238	238	255	271	258	258	319	337
SY465	12	2	117	127	175	187	208	208	238	238	255	271	258	258	319	337
SY466	12	2	117	127	175	187	208	208	238	238	255	271	258	258	319	337
SY467	12	2	117	127	175	187	208	208	238	238	255	255	258	262	319	337
SY468	12	2	115	125	175	187	208	208	238	238	253	271	258	258	319	337
SY469	12	3	117	127	175	185	205	205	238	238	253	269	258	258	319	337
SY470	12	2	117	127	175	187	208	208	238	238	253	269	258	258	319	337
SY471	12	2	117	127	175	187	208	208	238	238	255	271	258	258	319	337
SY472	12	2	117	127	175	187	208	208	238	238	249	249	258	258	319	337
SY473	12	2	117	127	175	187	208	208	238	238	255	267	258	262	319	337
SY474	12	2	117	127	175	187	208	208	238	238	255	273	258	258	319	337
SY475	12	2	117	127	175	187	208	208	238	238	255	255	258	262	319	337
SY476	12	2	117	127	175	187	208	208	238	238	255	267	258	262	325	337
SY477	12	2	119	127	175	187	208	208	238	238	249	255	262	262	319	337
SY478	12	2	119	127	175	187	208	208	238	238	249	255	262	262	319	337
SY479	12	2	117	147	175	175	208	208	238	238	249	255	258	262	319	319
SY480	12	2	119	127	175	187	208	208	238	238	249	255	262	262	325	337
SY481	12	2	117	119	175	187	208	208	238	238	255	267	258	258	319	319
SY482	12	3	117	127	175	187	208	208	236	240	249	267	258	262	325	337
SY483	12	1	117	127	175	175	202	205	238	242	265	269	258	258	325	337
SY485	12	3	127	147	175	187	208	208	238	238	255	267	258	262	325	337
SY486	12	2	117	127	175	187	208	208	238	238	255	255	258	262	319	337
SY487	12	2	117	127	175	187	208	208	238	238	255	271	258	258	319	337
SY488	12	2	117	127	175	187	208	208	238	238	255	271	258	258	319	337
SY490	13	2	117	119	175	187	208	208	238	238	249	249	262	262	325	337
SY491	13	2	117	127	175	187	208	208	238	238	255	271	258	258	319	337
SY494	13	2	117	127	175	187	208	208	238	238	255	271	258	258	319	337
SY499	13	3	117	127	175	187	205	205	238	238	253	271	258	258	319	337
SY501	13	3	117	127	175	187	205	205	238	238	253	271	258	258	319	337
SY505	13	2	117	147	175	175	208	208	230	236	249	267	262	262	319	325
SY508	13	3	117	147	175	175	205	205	230	236	249	267	262	262	319	325
SY510	13	3	115	127	175	187	205	205	238	238	255	271	258	258	319	337
SY513	13	2	117	127	175	187	208	208	238	238	255	271	258	258	319	337
SY514	13	2	117	127	175	187	208	208	238	238	255	271	258	258	319	337
SY516	13	2	117	127	175	187	208	208	238	238	253	269	258	258	319	337
SY517	13	3	117	127	175	187	205	205	238	238	255	269	258	258	319	337
SY519	13	3	117	127	175	187	205	205	238	238	253	271	258	258	319	337
SY521	13	2	117	127	175	187	208	208	238	238	255	271	258	258	319	337
SY522	13	2	117	127	175	187	208	208	238	238	255	271	258	258	319	337
SY523	13	3	117	127	175	187	208	208	238	242	255	267	258	262	325	337
SY525	13	3	117	127	175	187	205	205	238	238	255	271	258	258	319	337
SY527	13	3	117	147	175	185	205	205	230	236	267	275	258	262	319	325
SY533	13	2	117	127	175	187	208	208	238	238	255	271	258	258	319	337
SY534	13	2	117	127	175	187	208	208	238	238	255	271	258	258	319	337
SY537	13	2	117	127	175	187	208	208	238	238	267	267	262	262	325	325
SY538	13	3	117	127	175	187	208	208	238	238	251	265	260	264	319	340
SY540	13	2	117	127	175	187	208	208	238	238	255	271	258	258	319	337
SY541	13	3	117	127	175	187	202	208	236	242	253	269	258	262	307	325
SY547	14	2	117	127	175	187	208	208	238	238	255	271	258	258	319	337
SY548	14	2	117	127	175	187	208	208	238	238	255	255	258	258	319	337
SY551	14	2	117	127	175	187	208	208	238	238	255	271	258	258	319	337
SY553	14	2	119	127	175	175	208	208	238	238	249	255	258	262	325	325
SY554	14	2	117	119	175	175	208	208	238	238	249	255	262	262	325	337
SY558	14	2	117	147	175	175	208	208	238	238	249	255	262	262	325	325
SY561	14	2	117	147	175	175	208	208	238	238	249	255	262	262	325	325
SY562	14	2	117	127	175	187	208	208	238	238	249	255	262	262	337	337
SY563	14	2	117	119	175	187	208	208	230	238	249	255	262	262	325	337
SY564	14	2	117	127	175	187	208	208	238	238	255	271	258	258	319	337
SY566	14	2	117	119	175	187	208	208	238	238	249	249	262	262	325	337
SY567	14	2	117	127	175	187	208	208	238	238	255	271	258	258	319	337
SY568	14	3	127	147	175	175	208	208	230	236	255	267	258	262	325	325
SY570	14	3	119	127	175	187	208	208	238	242	249	255	258	264	325	337
SY575	15	2	117	127	175	187	208	208	238	238	255	271	258	258	319	337
SY576	15	2	117	127	175	187	208	208	238	238	255	271	258	258	319	337
SY577	15	2	117	127	175	187	208	208	238	238	255	271	258	258	319	337
SY578	15	2	117	127	175	187	208	208	238	238	255	271	258	258	319	337
SY579	15	2	117	127	175	187	205	208	238	238	267	267	262	262	319	337
SY580	15	2	117	127	175	187	208	208	238	238	255	271	258	258	319	337
SY581	15	2	117	127	175	187	208	208	238	242	249	267	258	262	325	337
SY582	15	2	117	127	175	185	208	208	236	238	255	271	258	258	319	337
SY583	15	2	117	127	175	187	208	208	238	238	255	271	258	258	319	337
SY584	15	2	117	117	175	187	208	208	240	240	249	255	262	262	325	337
SY586	15	2	117	127	175	187	208	208	238	238	255	271	258	258	319	337
SY587	15	3	117	127	175	187	208	208	238	242	249	267	258	262	325	337
SY588	15	2	119	127	175	187	208	208	238	238	249	267	258	262	319	337
SY591	16	2	117	125	175	175	208	208	230	238	249	249	258	262	319	325
SY592	16	2	115	125	175	187	208	208	230	238	249	255	262	262	319	337
SY594	16	2	117	125	175	175	208	208	230	238	249	249	258	262	319	325
SY595	16	2	117	125	175	175	208	208	232	238	249	249	258	262	319	325
SY597	16	2	117	147	175	187	208	208	230	238	257	267	258	262	319	325
SY598	16	2	115	127	175	187	208	208	238	238	249	267	258	262	307	319
SY599	16	3	115	125	175	175	208	208	238	238	259	259	262	262	307	337
SY600	16	2	115	147	175	175	208	208	238	238	247	267	258	262	319	325
SY601	16	2	115	125	175	175	208	208	238	238	255	255	262	262	307	337
SY602	17	2	115	125	175	175	208	208	238	242	255	255	258	262	319	325
SY604	17	2	115	125	175	187	208	208	238	238	267	267	258	262	319	319
SY605	17	2	117	125	175	175	208	208	230	236	249	249	258	262	319	325
SY606	17	3	125	147	175	187	208	208	238	242	255	255	262	262	325	337
SY607	17	2	117	125	175	175	208	208	230	238	249	249	258	262	319	325
SY608	17	2	115	125	175	187	208	208	238	238	249	267	258	262	307	319
SY609	17	2	117	125	175	175	208	208	230	238	249	249	258	262	319	325
SY610	17	2	135	135	175	175	208	208	230	236	249	249	258	262	319	325
SY611	17	2	117	125	175	175	208	208	230	236	249	249	258	262	319	325
SY614	17	2	117	123	175	187	208	208	236	236	249	267	262	262	319	325
SY616	17	2	125	125	175	187	208	208	238	238	251	269	258	262	325	325
SY617	17	2	125	125	175	187	208	208	238	238	249	267	258	262	325	325
SY618	17	2	117	145	175	187	208	208	230	238	255	267	258	262	319	325
SY619	17	2	117	125	175	175	208	208	230	236	249	249	258	262	319	325
SY620	18	2	125	125	167	175	205	208	238	238	255	271	258	262	325	337
SY621	18	3	111	111	167	187	205	205	240	240	265	265	258	262	325	337
SY624	18	2	115	145	175	187	208	208	236	238	255	267	258	262	307	337
SY625	18	2	115	117	167	175	205	208	238	238	255	267	258	262	325	325
SY626	18	2	117	125	167	175	208	208	238	242	249	255	258	258	319	325
SY627	18	2	117	147	167	175	205	208	238	238	255	267	262	262	325	337
SY628	18	2	115	145	175	175	208	208	238	238	257	267	258	262	319	325
SY629	18	2	119	135	175	187	205	208	238	238	267	271	258	262	325	337
SY630	18	2	117	125	175	175	208	208	230	236	249	249	258	262	319	325
SY632	18	2	117	125	167	175	205	208	238	238	249	255	258	262	325	337
SY635	18	2	115	117	175	175	208	208	238	238	255	271	258	258	319	325
SY636	18	2	127	127	167	175	208	208	230	238	249	255	258	262	319	337
SY637	18	1	129	129	175	187	208	208	236	240	257	267	258	262	325	337
SY639	18	2	115	125	167	187	208	208	238	238	249	271	258	262	319	337
SY640	18	1	119	147	175	175	208	208	236	240	255	267	262	262	325	325
SY641	18	2	115	125	167	167	208	211	238	238	257	275	258	262	319	337
SY643	18	3	117	125	167	175	205	208	240	240	255	267	258	262	325	325
SY644	18	2	117	125	175	175	208	208	236	240	249	257	258	258	319	325
SY645	18	2	135	135	175	187	208	208	238	238	255	271	258	262	325	337
SY646	18	2	117	125	175	175	205	208	238	238	255	267	258	262	325	325
SY647	18	2	117	125	175	187	205	208	238	238	269	273	258	262	325	337
SY648	18	2	117	117	175	187	208	208	238	238	255	273	258	262	325	337
SY649	18	2	117	125	175	187	208	208	238	238	255	255	258	262	337	337
SY650	18	3	127	127	175	187	208	208	230	242	257	257	258	262	325	337
SY651	18	2	113	133	175	187	208	208	238	238	271	271	258	262	325	337
SY653	18	2	133	137	167	167	208	211	238	238	255	267	258	262	307	325
SY654	18	2	115	125	175	187	208	208	238	238	249	255	258	262	337	337
SY656	18	2	111	135	175	187	205	208	238	238	249	255	258	262	319	325
SY657	18	2	125	125	167	175	208	208	240	240	267	271	258	262	325	337
SY658	18	2	125	145	167	175	208	208	238	238	247	255	258	258	325	337
SY659	18	2	145	145	175	175	208	208	236	236	249	255	262	262	319	337
SY661	18	2	117	125	175	175	208	208	238	238	249	255	258	262	337	337
SY662	18	2	135	135	175	187	208	208	236	236	255	271	258	262	307	319
SY664	19	2	117	127	175	175	211	211	238	240	249	255	258	262	325	337
SY665	19	2	115	145	175	175	208	208	238	238	249	255	258	258	319	325
SY666	19	3	127	147	175	187	205	208	236	240	249	271	262	262	319	337
SY667	19	2	117	125	175	175	205	208	238	238	267	271	258	262	325	337
SY668	19	2	115	125	175	187	208	208	236	236	255	255	258	262	319	337
SY671	19	2	135	135	175	175	205	208	238	238	255	267	258	262	325	337
SY672	19	3	115	125	175	175	205	205	238	238	255	263	258	262	325	337
SY673	19	1	117	147	175	175	205	205	240	246	255	265	258	262	325	337
SY674	19	2	117	125	175	175	205	208	238	238	267	271	258	262	325	325
SY675	19	2	117	125	175	185	208	208	238	238	249	249	262	262	325	337
SY676	19	2	117	125	175	175	205	208	238	238	249	255	258	262	325	337
SY677	19	3	117	145	175	187	205	208	238	242	255	255	250	262	325	337
SY678	19	2	115	125	175	187	208	208	238	238	255	271	258	258	325	337
SY679	19	2	133	137	175	187	208	208	238	238	249	273	258	262	307	337
SY680	19	2	117	117	175	187	205	208	238	238	255	255	258	262	319	325
SY685	19	3	117	125	175	175	205	208	238	238	265	269	258	262	325	337
SY687	19	2	135	135	175	187	208	208	238	238	257	271	258	262	319	337
SY689	19	2	107	131	175	175	208	208	238	238	267	271	258	262	325	337
SY690	19	3	115	125	175	175	205	208	236	240	255	261	258	262	319	325
SY691	19	3	115	127	175	175	205	208	238	238	247	261	258	262	319	337
SY692	19	2	115	147	175	175	208	208	238	238	255	267	258	262	325	337
SY693	19	1	115	127	175	197	205	217	238	240	255	261	258	262	319	325
SY694	19	2	135	135	175	175	205	208	238	238	255	267	258	262	325	325
SY695	19	3	119	127	175	175	205	208	236	236	255	255	258	262	319	337
SY697	19	3	119	127	175	185	205	205	236	238	255	271	258	262	319	325
SY698	19	2	115	117	187	187	208	208	238	238	249	271	258	262	337	337
SY699	19	3	127	127	175	187	205	208	238	238	271	271	258	262	325	337
SY700	19	3	127	127	175	187	208	208	230	240	255	255	258	262	325	337
SY701	19	2	117	127	175	187	208	208	238	238	267	269	258	258	325	337
SY702	19	3	125	125	175	175	208	208	236	242	249	251	258	258	319	325
SY703	19	2	115	127	175	187	208	208	238	238	255	271	258	258	325	337
SY705	19	2	117	125	175	175	208	208	230	236	249	249	258	262	319	325
SY706	19	1	115	127	175	175	205	208	236	236	255	261	258	258	319	337
SY708	19	3	115	125	175	175	205	208	236	236	255	261	258	258	319	337
SY709	19	2	117	125	175	175	205	208	238	238	255	267	258	262	325	337
SY710	19	1	127	141	175	175	208	208	236	240	255	255	258	262	325	337
SY711	19	3	117	127	175	175	205	208	238	238	255	261	258	262	325	337
SY712	19	3	119	127	175	175	205	208	238	238	255	267	258	262	325	337
SY713	19	2	127	127	175	187	208	208	238	238	249	249	258	262	307	337
SY714	19	2	117	125	175	175	208	208	238	238	267	271	258	262	325	325
SY715	19	3	115	127	175	187	205	208	238	238	261	267	258	258	337	337
SY716	19	2	115	125	175	187	205	208	238	238	249	249	262	262	325	337
SY717	19	2	117	125	175	187	208	208	238	238	255	255	258	262	319	337
SY718	19	2	115	127	187	187	208	208	238	238	255	255	258	262	319	337
SY719	19	2	127	127	175	187	208	208	238	238	249	249	258	262	307	337
SY720	19	3	115	127	175	175	205	208	238	238	255	271	258	258	325	337
SY721	19	2	117	127	175	175	208	208	238	238	249	249	258	262	325	337
SY722	19	2	117	127	175	187	208	208	238	238	249	249	262	262	325	325
SY724	20	2	115	127	175	187	208	208	238	238	255	255	258	262	325	337
SY725	20	2	115	117	175	187	205	208	238	238	271	271	258	262	325	337
SY726	20	2	111	135	175	175	208	208	226	236	249	249	258	262	319	325
SY727	20	2	115	115	175	187	208	208	238	238	255	271	258	258	325	337
SY728	20	3	119	127	175	175	208	208	238	238	267	271	258	262	325	337
SY730	20	3	127	147	175	187	205	208	238	238	255	271	262	262	325	337
SY731	20	2	115	125	175	187	208	208	238	238	255	255	258	262	325	337
SY732	20	2	147	147	175	187	208	208	238	238	249	271	258	262	319	337
SY733	20	2	117	125	175	175	205	205	238	238	267	271	258	258	319	325
SY735	20	2	115	125	175	187	208	208	238	238	255	255	258	262	319	337
SY736	20	3	127	127	175	175	205	208	238	238	255	255	258	262	337	337
SY741	20	3	127	147	175	187	208	208	236	236	271	275	258	258	337	337
SY742	20	2	117	125	175	187	208	208	238	238	255	255	258	262	337	337
SY743	20	3	117	147	175	187	202	205	238	238	255	267	258	262	307	325
SY744	20	2	115	115	175	175	208	208	238	238	249	249	258	262	319	337
SY745	20	3	125	147	175	187	205	208	238	238	255	261	258	262	319	337
SY746	20	3	119	127	175	175	205	208	238	238	255	267	262	262	319	325
SY748	20	3	119	127	187	187	208	208	238	238	255	255	258	262	325	337
SY749	20	3	115	127	175	187	205	208	236	236	255	255	258	262	319	337
SY750	20	2	125	147	175	187	205	208	238	238	255	271	262	262	325	337
SY751	20	1	147	147	187	187	205	205	242	242	267	267	258	262	325	337
SY753	20	3	117	125	175	187	205	205	238	238	255	267	258	258	325	337
SY755	20	1	147	147	187	187	205	208	242	242	267	267	258	262	325	337
SY756	20	3	127	147	175	187	205	208	238	238	255	271	262	262	325	337
SY758	20	3	127	127	175	175	205	208	238	238	255	255	258	262	337	337
SY759	20	2	117	127	175	175	208	208	238	238	267	271	258	258	319	325
SY760	20	2	115	125	175	185	205	208	238	242	249	249	262	262	325	337
SY761	20	3	117	127	175	175	205	208	238	238	255	271	258	262	325	337
SY762	20	3	117	125	175	187	205	208	242	242	255	271	262	262	325	337
SY763	20	1	147	147	187	187	205	208	242	242	267	267	258	262	325	337
SY764	20	3	117	127	175	175	205	208	238	238	267	267	258	262	325	337
SY765	20	2	117	125	175	175	208	208	238	238	255	267	258	262	325	337
SY768	21	1	147	147	187	187	205	208	242	242	267	267	258	262	325	337
SY774	21	3	147	147	175	187	205	205	242	242	249	249	262	262	325	337
SY775	21	1	147	147	187	187	205	208	242	242	267	267	258	262	325	337
SY776	21	1	147	147	187	187	205	208	242	242	267	267	258	262	325	337
SY777	21	1	147	147	187	187	202	205	240	240	267	267	258	262	325	337
SY778	21	1	147	147	187	187	205	208	242	242	267	267	258	262	325	337
SY779	21	2	115	127	175	187	208	208	238	238	267	271	258	262	325	337
SY780	21	2	117	127	175	187	208	208	238	238	249	255	262	262	319	337
SY781	21	1	147	147	187	187	205	208	242	242	267	267	258	262	325	337
SY782	21	2	115	125	175	187	208	208	238	238	249	255	262	262	319	337
SY784	21	2	117	125	175	187	208	220	238	238	253	271	258	262	325	337
SY785	21	1	147	147	187	187	205	208	242	242	267	267	258	262	325	337
SY788	21	2	117	127	175	187	208	208	238	238	255	271	258	262	319	337
SY789	21	3	117	127	175	175	202	220	238	238	255	255	258	262	325	325
SY791	21	2	125	125	175	187	205	208	238	238	271	275	262	262	325	337
SY792	21	2	115	125	175	187	208	208	238	238	255	255	258	258	325	337
SY793	21	1	147	147	187	187	205	205	240	240	267	267	258	262	325	337
SY794	21	1	147	147	187	187	205	208	242	242	267	267	258	262	325	337
SY795	21	1	147	147	187	187	205	208	242	242	265	265	258	262	325	337
SY796	21	1	147	147	187	187	205	208	242	242	265	265	258	262	325	337
SY797	21	1	147	147	187	187	205	208	242	242	267	267	258	262	325	337
SY798	21	3	125	147	175	175	205	208	238	240	255	261	258	262	325	337
SY799	21	2	115	127	175	175	208	208	238	238	255	271	258	258	319	325
SY800	21	1	127	127	187	187	205	208	242	242	267	267	258	262	325	337
SY801	21	2	125	125	175	187	208	208	238	238	255	255	258	262	319	337
SY805	21	2	115	117	175	175	208	208	238	238	255	255	262	262	325	337
es810	22	1	127	129	175	175	205	205	228	238	259	259	256	260	325	325
es811	22	1	119	129	175	189	205	205	238	238	259	259	256	260	319	337
es812	22	1	119	121	177	187	205	205	236	236	259	271	256	260	307	325
es813	22	1	119	119	175	175	205	205	236	236	251	273	260	260	319	325
es814	22	1	119	129	175	187	205	205	238	238	259	275	256	260	319	325
es816	22	1	119	129	175	175	205	205	236	236	261	261	256	260	319	337
mm1a1	22	1	119	129	173	175	205	205	238	238	259	267	260	260	325	325
mm1a3	22	1	129	129	175	187	205	205	238	238	253	259	256	260	307	337
mm1a5	22	1	129	129	175	187	205	205	238	238	251	259	256	260	307	337
mm1b5	22	1	119	129	175	187	208	208	230	236	259	275	256	260	325	337
mm1c2	22	1	119	129	185	187	205	205	236	240	259	259	256	260	319	337
mm2b5	22	1	119	129	175	175	205	205	230	240	259	265	256	260	319	325
mm2c5	22	1	119	129	175	187	205	205	230	236	257	259	256	260	319	319
SY017	23	1	127	127	175	175	205	208	238	242	261	267	262	262	325	337
SY278	23	3	115	127	175	187	205	208	238	242	267	271	258	262	325	337
CR08B	24	1	127	127	175	187	205	208	238	238	261	267	258	262	325	337
CR24A	24	1	127	127	175	175	205	205	238	238	261	267	262	262	325	337
CR27B	24	1	127	127	175	175	205	205	238	238	267	267	262	262	325	325
CS81B	24	1	127	127	175	187	205	208	238	242	267	267	262	262	337	337
CR05A	24	1	127	127	175	187	205	205	238	238	261	271	262	262	337	337
CR05B	24	3	127	127	175	187	208	208	238	242	267	271	262	262	325	337
CR09A	24	3	127	127	175	187	205	208	238	238	267	271	262	262	325	337
CR12B	24	1	127	127	175	187	205	205	242	242	261	267	258	262	325	337
CR16A	24	1	127	127	175	187	205	208	242	242	267	271	258	262	325	337
CR17A	24	1	127	127	175	187	205	208	242	242	261	271	258	262	337	337
CR20A	24	1	127	127	175	187	205	208	238	242	267	267	258	262	325	337
CR21A	24	1	127	127	175	187	208	208	242	242	261	271	258	262	325	337
CR21B	24	1	127	127	175	175	205	208	238	238	261	267	258	262	325	325
CR22B	24	1	127	127	175	187	205	208	238	242	267	271	258	262	337	337
CR25	24	1	127	127	175	187	205	208	238	242	261	271	262	262	337	337
CR27A	24	1	127	127	175	187	205	205	238	238	261	271	262	262	337	337
CRC2	24	1	127	127	175	175	205	205	242	242	261	267	262	262	325	337
CRD1	24	1	127	127	175	175	205	208	238	242	267	271	258	262	325	337
CRD2	24	1	127	127	175	175	205	208	238	242	267	271	258	262	325	337
CRF1	24	1	127	127	175	175	205	208	238	242	267	271	258	262	325	337
CRI2	24	3	127	127	175	175	208	208	238	238	267	271	258	262	325	337
CS09A	24	1	127	127	175	175	205	205	238	238	261	271	258	262	325	337
CS101A	24	1	127	127	175	187	205	205	238	242	261	267	262	262	325	337
CS106A	24	1	127	127	175	187	205	205	238	242	261	267	262	262	337	337
CS108B	24	3	127	127	175	187	205	208	238	238	267	267	258	262	325	337
CS115A	24	1	127	127	175	175	205	208	238	242	267	267	258	262	325	337
CS117B	24	1	127	127	175	187	205	205	238	242	267	267	262	262	337	337
CS14A	24	1	127	127	175	187	208	208	238	242	261	267	258	262	325	337
CS41B	24	1	127	127	175	175	208	208	238	242	261	267	258	262	325	337
CS58A	24	3	127	127	175	175	205	208	238	238	267	267	258	262	325	337
CS61B	24	1	127	127	175	187	205	208	238	242	267	271	258	262	325	325
CS62A	24	1	127	127	175	187	205	208	238	242	267	271	262	262	325	325
CS62B	24	1	127	127	175	175	205	208	238	242	261	271	258	262	325	337
CS80A	24	1	127	127	175	175	205	208	238	242	267	267	258	262	325	337
CS87A	24	1	127	127	175	187	205	208	242	242	267	271	258	262	325	337
CR07B	24	3	127	127	175	187	205	208	238	238	267	271	258	262	337	337
CR08A	24	1	127	127	175	175	205	208	238	238	261	267	262	262	325	325
CR11A	24	1	127	127	175	175	205	205	238	238	261	267	258	262	325	337
CR17B	24	1	127	127	175	187	205	208	242	242	261	271	258	262	337	337
CR6A	24	1	127	127	175	187	208	208	242	242	267	271	258	262	325	337
CS02A	24	1	127	127	175	187	205	205	238	242	261	267	258	262	325	337
CS103B	24	3	127	127	175	187	208	208	238	242	267	271	258	262	337	337
CS112A	24	1	127	127	175	187	205	205	238	242	261	271	262	262	337	337
CS112B	24	3	127	127	175	187	205	208	238	238	267	267	258	262	325	325
CS114A	24	3	127	127	175	175	208	208	238	242	267	267	258	262	325	325
CS116A	24	1	127	127	175	175	205	208	238	242	261	271	258	262	325	337
CS117A	24	1	127	127	175	187	205	208	238	242	267	267	258	262	337	337
CS119B	24	1	127	127	175	187	205	208	238	242	267	267	258	262	325	337
CS120A	24	1	127	127	175	175	208	208	238	242	261	271	262	262	325	325
CS120B	24	1	127	127	175	175	205	208	242	242	261	267	262	262	325	337
CS15B	24	1	127	127	175	175	205	208	238	242	267	267	258	262	325	325
CS55A	24	1	127	127	175	175	205	208	238	242	261	267	262	262	325	325
CS79B	24	1	127	127	175	175	205	208	238	238	261	271	262	262	325	337
CS81A	24	1	127	127	175	187	205	205	238	238	267	271	258	262	337	337
CS83A	24	3	127	127	175	187	208	208	238	238	267	267	258	262	337	337
CS85B	24	1	127	127	175	175	205	208	242	242	261	267	258	262	325	337
CS89B	24	3	127	127	175	187	208	208	238	242	267	267	262	262	337	337
CS98A	24	3	127	127	175	187	208	208	238	238	267	267	262	262	337	337
SY017	25	1	127	127	175	175	205	208	238	242	261	267	262	262	325	337
SY138	25	2	117	127	175	187	208	208	238	238	255	255	258	258	307	337
CS128A	26	1	127	127	175	187	205	208	238	238	255	261	258	262	307	325
CS128B	26	3	127	127	175	187	208	208	238	242	255	267	258	262	337	337
CS132D	26	3	117	127	175	187	205	208	238	238	255	261	258	262	325	337
CS133B	26	2	117	127	175	175	208	208	238	238	255	267	258	262	325	337
CS134C	26	3	117	127	175	187	205	208	238	238	255	267	258	262	325	337
CS134D	26	3	127	127	175	175	205	208	238	248	255	267	258	262	307	337
CS136A	26	3	127	127	175	187	205	208	238	238	255	267	258	262	325	337
CS137D	26	3	127	127	175	175	208	208	238	238	255	261	258	262	307	325
CS138A	26	1	127	127	175	187	205	208	238	242	255	261	258	262	307	337
CS138B	26	2	117	127	175	175	208	208	238	238	255	267	258	262	325	337
CS140C	26	1	127	127	175	175	205	208	238	242	255	267	258	262	307	325
CS145A	26	3	127	127	175	175	208	208	238	242	255	267	258	262	307	325
CS145B	26	3	117	127	175	187	205	208	238	242	255	267	258	262	337	337
CS146A	26	1	127	127	175	175	205	208	238	238	255	261	258	262	307	337
CS147C	26	2	117	127	175	175	208	208	238	238	255	267	258	262	337	337
CS148B	26	3	127	127	175	175	208	208	238	242	255	267	258	262	307	337
CS148D	26	2	117	127	175	187	208	208	238	238	255	267	258	262	325	337
CS152A	26	1	127	127	175	187	208	208	238	242	255	261	258	262	337	337
CS156B	26	1	117	127	175	187	205	208	238	242	255	261	258	262	325	337
CS157D	26	3	127	127	175	175	208	208	238	238	255	261	258	262	307	337
CS160C	26	2	117	127	175	175	208	208	238	238	255	267	258	262	307	325
CS161C	26	1	117	127	175	187	205	208	238	242	255	261	258	262	325	337
CS162A	26	1	127	127	175	175	208	208	240	240	255	261	258	262	307	337
CS162B	26	2	117	127	175	175	208	208	238	238	255	267	258	262	307	325
CS162D	26	3	127	127	175	187	208	208	238	242	255	267	258	262	307	337
CS163C	26	3	117	127	175	175	205	208	238	238	255	261	258	262	307	337
CS167B	26	3	117	127	175	187	205	208	238	238	255	267	258	262	337	337
CS167C	26	3	117	127	175	187	205	208	238	242	255	267	258	262	307	325
CS169B	26	1	127	127	175	175	205	208	238	242	255	267	258	262	307	337
CS169D	26	1	127	127	175	175	205	208	238	242	255	267	258	262	307	337
CS176D	26	1	127	127	175	187	205	208	238	242	255	267	258	262	307	325
CS122A	26	3	119	127	175	175	208	208	238	238	255	267	258	262	307	325
CS125B	26	3	117	117	175	187	208	208	238	238	255	261	258	262	325	337
CS127B	26	1	127	127	175	187	205	208	238	242	255	267	258	262	337	337
CS127D	26	3	119	127	175	175	208	208	238	242	255	267	258	262	307	325
CS129D	26	1	127	127	175	187	205	208	236	238	255	261	258	262	325	337
CS130A	26	3	117	127	175	187	208	208	238	238	255	261	258	262	325	337
CS130C	26	3	119	127	175	187	208	208	238	238	255	261	258	262	325	337
CS131B	26	1	127	127	175	175	208	208	238	242	255	261	258	262	307	337
CS132B	26	3	127	127	175	175	205	208	238	238	255	267	258	262	337	337
CS133A	26	1	117	127	175	175	205	208	238	242	255	261	258	262	325	337
CS133C	26	3	117	127	175	187	208	208	238	242	255	261	258	262	325	337
CS134A	26	3	117	127	175	175	208	208	238	240	255	267	258	262	307	325
CS134B	26	3	127	127	175	187	208	208	238	238	255	267	258	262	325	337
CS135A	26	3	127	127	175	187	208	208	238	242	255	267	258	262	337	337
CS135D	26	1	127	127	175	175	205	208	238	242	255	267	258	262	307	325
CS136D	26	3	117	127	175	187	208	208	238	242	255	267	258	262	325	337
CS137C	26	3	127	127	175	175	205	208	238	238	255	267	258	262	307	325
CS139A	26	1	127	127	175	175	208	208	238	242	255	261	258	262	307	325
CS141A	26	3	127	127	175	187	208	208	238	238	255	267	258	262	325	337
CS141B	26	3	117	127	175	175	208	208	238	242	255	261	258	262	307	325
CS142A	26	1	127	127	175	187	205	208	238	242	255	267	258	262	337	337
CS142D	26	3	117	127	175	187	205	208	238	238	255	267	258	262	337	337
CS143A	26	3	117	127	175	187	205	208	238	238	255	261	258	262	337	337
CS143B	26	1	127	127	175	175	205	208	238	238	255	261	258	262	307	337
CS143C	26	3	117	127	175	175	208	208	238	242	255	267	258	262	307	325
CS144A	26	3	117	127	175	175	208	208	238	242	255	267	258	262	307	325
CS144C	26	1	117	127	175	187	205	208	238	242	255	261	258	262	337	337
CS144D	26	3	117	127	175	175	205	208	238	238	255	267	258	262	307	337
CS146B	26	3	117	127	175	187	208	208	238	238	255	261	258	262	325	337
CS146D	26	3	127	127	175	175	208	208	238	242	255	267	258	262	307	325
CS150A	26	3	117	127	175	175	205	208	238	242	255	261	258	262	307	337
CS150B	26	3	117	127	175	187	208	208	238	238	255	261	258	262	337	337
CS150D	26	3	117	127	175	175	205	208	238	242	255	261	258	262	307	337
CS151B	26	3	117	127	175	187	208	208	238	242	255	267	258	262	337	337
CS152D	26	3	127	127	175	187	208	208	238	238	255	261	258	262	337	337
CS153B	26	3	117	127	175	175	208	208	238	238	255	261	258	262	307	325
CS153C	26	2	117	127	175	187	208	208	238	238	255	267	258	262	337	337
CS154B	26	3	117	127	175	175	205	208	238	238	255	267	258	262	307	325
CS155B	26	1	127	127	175	187	205	208	238	238	255	261	258	262	337	337
CS158B	26	3	127	127	175	175	208	208	238	238	255	261	258	262	307	325
CS158C	26	2	117	127	175	187	208	208	238	238	255	267	258	262	325	337
CS158D	26	1	127	127	175	175	205	208	238	242	255	261	258	262	307	337
CS159B	26	3	117	127	175	187	208	208	238	238	255	261	258	262	325	337
CS159C	26	3	127	127	175	175	205	208	238	238	255	267	258	262	337	337
CS163B	26	3	127	127	175	175	208	208	238	238	255	261	258	262	307	325
CS164D	26	3	127	127	175	187	205	208	238	238	255	267	258	262	307	337
CS166D	26	3	117	127	175	175	205	208	238	238	255	267	258	262	307	325
CS168B	26	3	117	127	175	175	208	208	238	242	255	261	258	262	325	337
CS170D	26	3	127	127	175	187	205	208	238	238	255	267	258	262	325	337
CS180A	26	3	117	127	175	175	205	208	238	238	255	267	258	262	307	337
SY138	27	2	117	127	175	187	208	208	238	238	255	255	258	258	307	337
SY378	27	2	115	117	175	187	208	208	238	238	249	249	262	262	325	337
CS192B	28	2	117	127	175	187	208	208	238	238	249	255	258	262	307	337
CS195C	28	2	115	127	175	187	208	208	238	238	249	255	258	262	325	337
CS198A	28	2	117	117	175	175	208	208	238	238	249	255	258	262	307	325
CS198B	28	2	117	117	175	187	208	208	238	238	249	255	258	262	307	337
CS204A	28	2	115	117	175	187	208	208	238	238	249	255	258	262	325	337
CS205D	28	2	115	127	187	187	208	208	238	238	249	255	258	262	337	337
CS226D	28	2	117	117	187	187	208	208	238	238	249	255	258	262	307	337
CS231C	28	2	119	119	175	175	208	208	238	238	249	255	258	262	307	325
CS233C	28	2	117	127	175	187	208	208	238	238	249	255	258	262	325	337
CS192C	28	2	117	127	175	187	208	208	238	238	249	255	258	262	307	325
CS225C	28	2	117	127	175	187	208	208	238	238	249	255	258	262	325	337
CS185D	28	2	119	119	175	187	208	208	238	238	249	255	258	262	337	337
CS188D	28	2	117	119	175	187	208	208	238	238	249	255	258	262	325	337
CS189A	28	2	119	119	175	175	208	208	238	238	249	255	258	262	307	325
CS189B	28	2	117	127	175	187	208	208	238	238	249	255	258	262	325	337
CS195D	28	2	119	119	175	187	208	208	238	238	249	255	258	262	307	337
CS196C	28	2	117	127	175	187	208	208	238	238	249	255	258	262	325	337
CS197E	28	2	115	127	175	187	208	208	238	238	249	255	258	262	325	337
CS201C	28	2	117	127	175	187	208	208	238	238	247	255	258	262	337	337
CS202C	28	2	115	127	187	187	208	208	238	238	249	255	258	262	325	337
CS205C	28	2	117	127	175	187	208	208	238	238	249	255	258	262	325	337
CS207C	28	2	117	117	175	187	208	208	238	238	249	255	258	262	337	337
CS208C	28	2	115	127	175	175	208	208	238	238	249	255	258	262	307	325
CS214A	28	2	117	127	175	187	208	208	238	238	249	255	258	262	325	337
CS225D	28	2	115	127	175	187	208	208	238	238	249	255	258	262	325	337
SY138	29	2	117	127	175	187	208	208	238	238	255	255	258	258	307	337
SY379	29	2	117	127	175	175	208	208	230	238	267	267	262	262	319	325
CS241A	30	2	127	127	175	187	208	208	238	238	255	267	258	262	319	337
CS241B	30	2	117	127	175	187	208	208	230	238	255	267	258	262	325	337
CS241D	30	2	117	127	175	187	208	208	230	238	255	267	258	262	319	337
CS248A	30	2	127	127	175	187	208	208	238	238	255	267	258	262	307	319
CS248C	30	2	117	117	175	187	208	208	230	238	255	267	258	262	325	337
CS250B	30	2	117	127	175	175	208	208	238	238	255	267	258	262	307	319
CS251C	30	2	117	127	175	187	208	208	238	238	255	267	258	262	319	337
CS252C	30	3	127	127	175	187	208	208	238	238	255	267	258	262	325	337
CS259D	30	2	117	127	175	187	208	208	238	238	255	267	258	262	325	337
CS263B	30	3	127	127	175	187	208	208	238	238	255	267	258	262	325	337
CS271B	30	2	127	127	175	187	208	208	238	238	255	267	258	262	319	337
CS271C2	30	2	117	117	175	187	208	208	230	238	255	267	258	262	325	337
CS272A2	30	2	117	127	175	175	208	208	230	238	267	267	262	262	319	325
CS273C	30	3	127	127	175	175	208	208	230	238	255	267	258	262	307	325
CS274A	30	2	117	127	175	175	208	208	238	238	255	267	258	262	307	319
CS274C2	30	2	117	127	175	175	208	208	230	238	255	267	258	262	307	325
CS274D	30	2	117	127	175	187	208	208	230	238	255	267	258	262	319	337
CS275A	30	2	117	127	175	175	208	208	230	238	255	267	258	262	307	325
CS275D	30	2	117	117	175	187	208	208	238	238	255	267	258	262	307	325
CS276A	30	2	117	127	175	187	208	208	230	238	255	267	258	262	325	337
CS276B	30	2	117	127	175	175	208	208	230	238	255	267	258	262	307	319
CS276C	30	2	117	127	175	175	208	208	230	238	255	267	258	262	307	319
CS277A	30	3	127	127	175	187	208	208	230	238	255	267	258	262	325	337
CS277B	30	2	117	127	175	175	208	208	238	238	255	267	258	262	307	319
CS277B2	30	2	117	127	175	187	208	208	230	238	255	267	258	262	319	337
CS278A	30	2	117	117	175	187	208	208	238	238	255	267	258	262	325	337
CS278B2	30	2	117	127	175	187	208	208	238	238	255	267	258	262	319	337
CS278D	30	2	117	117	175	175	208	208	230	238	255	267	258	262	307	325
CS280A	30	2	117	127	175	175	208	208	230	238	255	267	258	262	307	319
CS280B	30	2	117	127	175	187	208	208	238	238	255	267	258	262	319	337
CS280C	30	2	117	127	175	187	208	208	230	238	255	267	258	262	319	337
CS280C2	30	2	117	117	175	175	208	208	238	238	255	267	258	262	307	325
CS280D	30	2	117	127	175	175	208	208	230	238	255	267	258	262	307	319
CS280D2	30	2	117	117	175	187	208	208	238	238	255	267	258	262	307	325
CS281B	30	2	117	117	175	175	208	208	230	238	255	267	258	262	307	325
CS281D	30	2	117	127	175	187	208	208	230	238	255	267	258	262	325	337
CS282C2	30	2	117	117	175	187	208	208	230	238	255	267	258	262	325	337
CS283B	30	3	127	127	175	187	208	208	238	238	255	267	258	262	325	337
CS283D	30	2	117	127	175	187	208	208	238	238	255	267	258	262	325	337
CS284A2	30	2	117	117	175	175	208	208	230	238	255	267	258	262	307	319
CS284D	30	3	127	127	175	187	208	208	230	238	255	267	258	262	325	337
CS284D2	30	2	117	127	175	187	208	208	230	238	255	267	258	262	325	337
CS286A	30	2	117	127	175	187	208	208	230	238	255	267	258	262	325	337
CS287C	30	2	117	127	175	187	208	208	230	238	255	267	258	262	325	337
CS292D	30	2	117	117	175	175	208	208	238	238	255	267	258	262	307	319
CS241C	30	3	127	127	175	187	208	208	230	238	255	267	258	262	325	337
CS259C	30	2	117	117	175	187	208	208	238	238	255	267	258	262	325	337
CS266D	30	2	117	117	175	175	208	208	238	238	255	267	258	262	307	325
CS268D	30	2	127	127	175	187	208	208	230	238	255	267	258	262	319	337
CS271C	30	2	117	117	175	187	208	208	238	238	255	267	258	262	325	337
CS272A	30	2	117	127	175	187	208	208	230	238	255	267	258	262	325	337
CS273D	30	2	117	127	175	175	208	208	230	238	255	267	258	262	307	319
CS276D	30	2	117	117	175	175	208	208	238	238	255	267	258	262	325	337
CS278D2	30	2	117	127	175	187	208	208	238	238	255	267	258	262	319	337
CS282C	30	2	117	127	175	187	208	208	238	238	255	267	258	262	319	337
CS284A	30	2	117	117	175	175	208	208	230	238	255	267	258	262	307	325
CS286D	30	2	117	117	175	175	208	208	230	238	255	267	258	262	307	319
CS289C	30	2	117	127	175	187	208	208	238	238	255	267	258	262	325	337
CS290A	30	2	117	127	175	175	208	208	238	238	255	267	258	262	307	319
CS294C	30	2	117	117	175	187	208	208	230	238	255	267	258	262	325	337
CS294D	30	2	117	117	175	175	208	208	238	238	255	267	258	262	307	319
CS295A	30	2	117	117	175	175	208	208	230	238	255	267	258	262	307	319
