# Supplementary material for: Temporal Changes in Population Structure of a Marine Planktonic Diatom
Source: PLoS One. 2014 Dec 15;9(12):e114984. doi: 10.1371/journal.pone.0114984 (PMC4266644; doi:10.1371/journal.pone.0114984)
Supplement: S1 Data — Matrix_GenAlex_MC_POP.txt. Matrix_GenAlex_MC_POP.txt has to be opened in Excel. The file is the input matrix that has been utilized for running the software GenAlex on Excel. It contains the microsatellite multilocus genotypes for the diatom species Pseudo-nitzschia multistriata, sampled at the LTER-MC research station in the Gulf of Naples, Italy, in 22 sampling dates along years 2008, 2009, 2010 and 2011. First row: the number of microsatellite loci amplified; the total number of strains; the number of samples and the number of strains in each sample. Second row: name of the analysis. Third row: names of the seven microsatellite loci amplified. First column: code of 525 strains tested and sampled at LTER-MC research station (SYxxx for 2008–2010 strains and esxxx and mmxxx for 2011 strains). Second column: 1–22: the 22 sampling dates during which P. multistriata were isolated. Third column: 1–3: the genetic population as assigned by Structure software (1: POP_A, 2: POP_B and 3: putative Hybrids). Columns 4–18: allele size at each of the seven loci tested. (TXT) [file pone.0114984.s004.txt]

7	525	22	21	53	44	18	7	7	7	24	35	18	8	57	24	14	13	9	14	33	48	32	26	13
LTER_MC1-22_POP																								
Code strain	LTER_MC	POP	PNm1		PNm2		PNm3		PNm5		PNm6		PNm7		PNm16									
SY027	1	1	127	127	175	175	205	208	236	240	255	261	258	262	337	337								
SY028	1	3	119	119	175	175	208	208	240	240	255	265	258	262	307	325								
SY031	1	1	129	129	177	187	205	208	236	236	265	269	258	262	325	337								
SY034	1	1	121	127	175	175	205	208	238	242	255	261	258	262	325	337								
SY035	1	3	115	127	175	187	205	205	238	238	255	263	258	262	319	337								
SY038	1	1	127	127	175	175	205	208	238	242	255	261	258	262	325	337								
SY039	1	1	127	127	175	175	205	208	238	240	267	269	258	262	325	337								
SY040	1	1	127	127	177	177	205	208	238	242	255	261	258	262	325	337								
SY041	1	1	127	127	175	175	205	208	236	240	255	261	258	262	322	337								
SY042	1	2	117	117	175	187	205	208	238	238	255	267	258	262	325	337								
SY043	1	3	117	117	175	175	205	208	238	242	255	267	258	262	325	337								
SY044	1	1	127	127	175	175	205	208	236	240	255	261	258	262	325	337								
SY045	1	1	129	129	175	175	205	208	238	242	257	263	258	262	325	337								
SY046	1	3	117	117	175	175	205	208	240	242	257	269	258	262	325	337								
SY047	1	1	127	127	175	175	205	208	238	242	255	261	258	262	337	337								
SY048	1	1	127	127	177	177	205	208	238	242	255	261	258	262	325	337								
SY049	1	1	127	127	175	175	205	208	236	240	255	261	258	262	325	337								
SY050	1	1	119	119	175	175	205	208	238	238	253	261	258	262	301	325								
SY056	1	1	127	127	175	175	205	208	236	240	255	261	258	262	325	337								
SY057	1	1	127	127	175	175	205	208	236	240	255	261	258	262	325	337								
SY058	1	1	127	127	175	175	205	208	238	242	255	261	258	262	325	337								
SY062	2	1	127	147	175	175	208	208	242	242	255	261	258	262	337	337								
SY067	2	1	121	127	175	175	205	208	238	242	253	261	258	262	325	337								
SY068	2	1	129	129	175	175	205	208	238	242	255	261	258	262	325	337								
SY071	2	1	127	127	175	175	205	208	238	242	255	263	258	262	325	337								
SY074	2	3	127	127	175	175	208	208	238	242	255	269	258	262	325	337								
SY077	2	1	127	127	175	175	205	208	238	242	255	261	258	262	325	337								
SY079	2	1	127	147	185	187	205	208	238	242	267	269	258	258	325	337								
SY080	2	1	129	129	175	175	205	208	236	242	255	261	258	262	325	337								
SY082	2	1	127	127	175	175	205	208	236	242	255	261	258	262	325	337								
SY083	2	1	127	127	175	175	205	208	238	242	255	261	258	262	325	337								
SY085	2	1	127	127	175	175	205	208	238	242	255	259	258	262	325	337								
SY086	2	3	127	127	175	187	208	208	238	242	255	269	258	262	325	337								
SY087	2	1	115	127	175	175	205	208	236	240	255	261	258	262	325	337								
SY088	2	1	127	127	175	175	205	208	238	242	255	261	258	262	325	337								
SY090	2	3	119	119	175	175	205	208	238	238	255	267	258	262	325	337								
SY097	2	1	127	127	175	175	205	208	238	242	255	261	258	262	325	337								
SY098	2	3	127	147	175	187	208	208	238	242	247	271	258	262	325	337								
SY099	2	1	129	129	175	175	205	208	238	240	253	261	258	262	325	337								
SY100	2	1	119	119	177	183	205	208	238	238	255	267	258	262	325	337								
SY101	2	1	117	127	175	175	205	208	222	224	253	261	258	262	325	337								
SY103	2	1	127	127	175	175	205	208	224	224	255	261	258	262	325	337								
SY105	2	1	129	129	175	183	205	208	236	242	255	261	258	262	325	337								
SY108	2	1	127	127	175	175	205	208	238	242	255	261	258	262	325	337								
SY109	2	1	115	127	175	175	205	208	236	240	255	261	258	262	325	337								
SY110	2	3	127	127	175	187	208	208	236	240	255	271	258	262	325	337								
SY112	2	1	127	127	175	175	205	208	238	242	255	261	258	262	325	337								
SY113	2	3	117	117	175	175	205	208	240	240	255	267	258	262	325	337								
SY114	2	1	127	127	175	175	205	208	238	242	255	261	258	262	325	337								
SY115	2	1	127	147	175	175	205	205	230	240	267	271	258	262	337	337								
SY116	2	1	127	127	175	187	205	208	238	238	255	261	258	258	325	337								
SY117	2	1	127	127	175	175	205	208	238	242	255	261	258	262	325	337								
SY118	2	1	127	127	175	175	205	208	238	242	257	263	258	262	325	337								
SY119	2	1	127	127	175	185	205	208	238	242	253	261	258	262	325	337								
SY120	2	3	127	127	175	175	205	208	238	242	267	271	258	262	325	337								
SY122	2	1	115	127	175	175	205	208	236	242	255	261	258	262	325	337								
SY127	2	3	121	127	175	187	208	208	238	242	255	271	258	262	325	337								
SY130	2	1	127	127	175	175	205	208	236	240	255	261	258	262	325	337								
SY131	2	1	127	127	177	177	205	208	236	240	255	261	258	262	325	337								
SY132	2	1	127	127	175	175	205	208	224	226	255	261	258	262	325	337								
SY133	2	1	121	127	175	175	205	208	236	240	255	261	258	262	325	337								
SY134	2	1	127	127	175	175	205	208	236	240	253	261	258	262	325	337								
SY136	2	1	147	147	187	187	205	208	242	242	267	267	250	258	325	337								
SY137	2	1	127	127	175	187	205	208	236	242	255	261	258	262	325	337								
SY138	2	2	117	127	181	185	208	208	238	238	255	255	258	258	307	337								
SY142	2	1	127	127	175	175	205	208	238	242	253	261	258	262	325	337								
SY145	2	1	127	127	175	175	205	208	238	242	255	261	258	262	325	337								
SY146	2	1	127	127	175	175	205	208	238	242	255	261	258	262	325	337								
SY147	2	1	115	127	175	175	205	208	236	240	255	261	258	262	325	337								
SY148	3	1	127	127	175	175	205	208	238	240	255	261	258	262	325	337								
SY149	3	1	119	127	175	175	205	208	236	242	255	261	258	262	325	337								
SY151	3	1	127	127	175	175	205	208	236	242	255	261	256	262	325	337								
SY152	2	1	127	127	175	175	205	208	236	240	255	261	258	262	325	337								
SY153	2	1	127	127	175	175	205	208	238	242	255	261	258	262	325	337								
SY155	2	3	127	127	175	187	208	208	238	242	255	271	258	262	325	337								
SY156	2	1	127	127	175	175	205	208	240	240	255	261	258	262	325	337								
SY157	2	1	121	127	175	175	205	208	236	242	255	261	258	262	325	337								
SY160	3	1	127	127	175	175	205	208	238	242	257	261	258	262	325	337								
SY161	3	1	127	127	177	177	205	208	238	242	255	261	258	262	325	337								
SY162	3	3	127	127	173	173	205	208	238	242	267	271	258	262	325	337								
SY167	3	1	127	127	175	177	205	208	236	240	255	261	258	262	325	337								
SY168	3	1	115	127	175	175	205	208	240	242	255	261	258	262	325	340								
SY169	3	1	127	127	175	183	205	208	236	240	255	261	258	262	325	337								
SY170	3	1	119	127	175	175	205	208	236	240	255	261	258	262	325	337								
SY171	3	3	127	147	175	187	208	208	238	242	247	267	250	258	325	337								
SY172	3	1	127	127	175	175	205	208	236	242	255	261	258	262	325	337								
SY173	3	1	127	127	175	175	205	208	236	242	255	261	258	262	325	337								
SY174	3	1	127	129	175	175	205	208	238	240	255	261	258	262	325	337								
SY179	3	3	117	127	175	187	205	208	242	244	255	271	258	262	307	325								
SY182	3	1	127	127	175	175	205	208	236	240	255	261	256	260	325	337								
SY183	3	1	127	127	175	175	205	208	238	242	253	261	258	262	325	337								
SY184	3	3	127	127	175	187	205	208	238	242	267	271	258	262	325	337								
SY185	3	1	127	127	175	175	205	208	236	242	255	261	258	262	325	337								
SY186	3	1	127	127	175	175	205	208	236	240	255	261	258	260	325	337								
SY188	3	3	117	127	175	175	205	208	238	238	255	261	258	262	325	337								
SY190	3	1	129	143	187	187	205	205	242	244	263	263	258	258	325	337								
SY192	3	1	127	127	175	175	205	208	236	242	253	261	258	262	325	337								
SY195	3	1	127	127	175	175	205	205	236	240	255	261	258	262	325	337								
SY196	3	3	127	147	185	187	205	208	238	238	267	271	258	258	325	337								
SY199	3	1	127	127	177	183	205	208	238	242	255	261	258	284	325	337								
SY200	3	1	129	129	175	175	205	208	238	242	255	261	292	292	325	337								
SY201	3	1	119	127	175	175	205	208	238	242	255	261	258	262	325	337								
SY202	3	1	127	127	175	175	205	208	238	242	255	261	258	262	325	337								
SY203	3	1	129	129	175	183	205	208	238	242	253	261	258	262	325	337								
SY206	3	1	127	127	175	175	202	208	236	240	255	261	258	262	325	337								
SY207	3	1	127	127	175	175	205	208	238	242	255	261	258	258	325	337								
SY208	3	1	129	129	175	175	205	208	238	242	255	261	258	262	325	337								
SY209	3	1	127	127	175	175	205	208	224	224	253	261	256	262	325	337								
SY213	3	1	127	127	175	187	205	208	238	242	265	269	258	262	325	337								
SY214	3	1	127	127	175	175	205	208	236	242	255	261	258	262	319	337								
SY216	3	1	127	127	175	175	205	208	236	240	255	261	258	260	325	337								
SY217	3	1	127	127	175	175	205	208	244	244	255	261	258	262	325	337								
SY218	3	1	127	127	175	175	205	208	238	242	253	261	258	262	325	337								
SY219	3	1	125	129	175	175	205	208	236	240	255	261	258	262	325	337								
SY221	3	1	127	127	175	183	205	208	238	240	255	261	256	262	325	337								
SY222	6	1	127	127	175	175	205	208	236	240	255	261	258	262	325	337								
SY226	3	1	127	127	175	175	205	208	238	242	255	261	258	262	325	337								
SY227	3	1	121	127	175	175	205	208	238	242	255	261	258	262	325	337								
SY231	3	1	115	127	175	175	205	208	236	242	255	261	258	262	325	337								
SY237	4	3	115	117	175	175	205	208	238	238	255	265	258	262	325	337								
SY238	4	1	119	127	175	175	205	208	238	242	255	261	258	262	325	337								
SY239	4	1	127	127	175	175	205	208	236	240	255	261	258	262	325	337								
SY240	4	1	119	127	175	175	205	208	238	242	253	261	258	262	325	337								
SY241	4	1	127	127	175	175	205	208	238	242	255	261	258	262	325	337								
SY243	4	1	127	127	175	187	205	208	242	242	255	267	258	262	325	337								
SY244	4	1	127	127	175	175	205	208	236	240	255	261	258	262	325	337								
SY246	4	1	119	127	175	175	205	208	236	240	255	261	258	262	325	337								
SY248	4	1	127	127	175	187	205	208	238	242	255	261	258	262	325	337								
SY249	4	2	117	117	175	175	205	208	238	238	255	267	258	262	325	337								
SY250	4	2	117	117	175	175	208	208	238	242	255	267	258	262	325	337								
SY251	4	1	119	127	177	183	205	208	238	238	255	261	258	262	325	337								
SY252	4	2	117	117	175	175	205	208	238	238	255	267	258	262	325	337								
SY253	4	2	117	117	175	175	205	208	238	238	255	267	258	262	325	337								
SY254	4	1	127	127	185	185	205	208	238	242	255	261	258	262	325	337								
SY255	4	1	127	127	175	175	205	208	238	242	255	261	258	262	325	337								
SY256	4	1	127	127	175	175	205	208	238	242	255	261	258	262	325	337								
SY259	4	1	127	127	175	183	205	208	238	242	255	261	258	262	325	337								
SY278	5	3	115	127	175	187	205	208	238	242	267	271	258	262	325	337								
SY279	5	1	119	127	175	175	205	208	238	240	255	261	258	262	325	337								
SY280	5	1	127	127	175	175	205	208	236	240	255	261	258	262	325	337								
SY281	5	1	127	127	175	175	205	208	238	242	255	261	258	262	325	337								
SY282	5	3	119	127	175	175	208	208	238	238	247	255	262	262	337	337								
SY288	5	1	127	127	175	175	205	208	238	242	255	261	258	262	325	337								
SY289	5	3	117	117	175	175	205	208	238	240	253	265	258	262	325	337								
SY290	6	1	127	127	175	175	205	208	238	242	255	261	258	262	325	337								
SY292	6	1	127	127	175	183	205	208	236	242	255	261	258	262	325	337								
SY297	6	1	127	127	175	175	205	208	238	242	255	261	258	262	325	337								
SY299	6	3	117	117	175	175	205	208	238	240	255	267	256	260	325	337								
SY300	6	1	127	127	175	175	205	208	238	242	255	261	258	262	325	337								
SY301	6	1	147	147	175	175	205	208	236	240	255	261	258	262	325	337								
SY302	7	1	127	127	175	175	205	208	238	242	255	261	258	262	325	337								
SY304	7	2	115	117	175	187	208	208	236	236	255	255	262	262	313	319								
SY305	7	1	119	127	175	175	205	208	238	242	255	261	258	262	325	337								
SY306	7	1	127	127	175	175	205	208	238	242	255	261	258	262	325	337								
SY307	7	1	127	127	175	175	205	208	236	240	255	261	258	262	325	337								
SY308	7	1	127	127	175	175	205	208	236	240	255	261	256	260	325	337								
SY309	7	1	127	147	175	187	205	208	242	242	267	271	258	258	337	337								
SY317	8	2	117	117	175	187	208	208	238	238	257	257	258	262	325	337								
SY318	8	2	117	117	175	175	208	208	238	238	249	255	258	262	319	337								
SY319	8	3	119	127	175	175	208	208	238	242	255	255	258	262	307	319								
SY321	8	3	117	127	175	175	208	208	238	242	247	255	258	262	307	325								
SY322	8	2	117	127	175	187	208	208	238	240	247	267	258	262	307	319								
SY324	8	2	117	127	175	187	208	208	238	238	247	255	258	262	325	337								
SY325	8	2	117	127	175	175	208	208	238	238	249	255	262	262	307	337								
SY326	8	3	119	127	175	175	205	205	238	238	249	249	258	262	319	325								
SY327	8	2	117	147	175	175	208	208	238	238	249	267	262	262	325	325								
SY328	8	2	117	117	175	187	208	208	236	238	249	249	262	262	325	337								
SY329	8	3	117	147	175	185	205	208	238	242	249	255	258	262	325	325								
SY330	8	2	117	117	175	175	208	208	238	238	249	255	262	262	325	325								
SY331	8	2	117	147	175	175	208	208	238	238	249	255	262	262	307	319								
SY333	8	3	127	147	175	187	208	208	230	242	253	265	262	262	319	325								
SY334	8	2	169	169	175	175	208	208	238	238	267	267	258	262	319	319								
SY335	8	2	119	127	175	187	208	208	230	238	255	255	262	262	319	325								
SY336	8	2	117	145	175	187	208	208	238	240	249	267	262	262	325	337								
SY337	8	2	127	127	175	175	208	208	238	238	249	255	258	262	319	325								
SY338	8	2	115	147	175	187	208	208	238	240	249	267	262	262	325	337								
SY339	8	2	115	149	175	187	208	208	238	238	247	267	258	258	307	337								
SY341	8	2	117	117	175	185	208	208	238	238	247	255	262	262	319	325								
SY342	8	3	119	119	175	175	205	205	238	238	267	267	262	262	325	337								
SY343	8	2	115	125	175	187	205	208	236	238	249	255	258	262	319	337								
SY344	8	2	145	145	175	175	208	235	238	238	247	247	258	264	325	337								
SY346	9	2	115	127	175	187	208	208	238	240	267	267	258	262	319	319								
SY347	9	2	115	125	175	187	208	208	238	238	255	265	258	262	319	337								
SY348	9	3	127	147	175	175	208	208	230	238	255	255	262	262	325	337								
SY349	9	2	117	119	175	187	208	208	238	238	249	255	262	262	337	337								
SY350	9	3	119	127	175	175	208	208	224	238	247	255	262	262	307	337								
SY353	9	2	117	127	175	187	208	208	238	242	249	255	262	262	319	325								
SY354	9	2	117	147	175	175	208	208	238	238	249	255	262	262	319	325								
SY355	9	2	117	127	175	187	208	208	238	238	255	271	258	258	319	337								
SY356	9	2	119	147	175	175	208	208	238	238	249	267	258	262	325	337								
SY357	9	2	117	125	175	187	205	205	238	238	249	249	262	262	325	337								
SY358	9	2	117	147	175	187	208	208	238	238	249	267	262	262	307	337								
SY359	9	3	117	127	175	175	205	208	224	238	255	267	258	258	319	325								
SY360	9	2	117	125	175	175	208	208	238	242	267	267	258	262	319	325								
SY361	9	2	117	127	175	175	208	208	230	238	255	255	262	262	319	325								
SY362	9	2	117	127	175	175	208	208	238	238	249	255	258	262	325	325								
SY364	9	3	119	147	175	187	208	208	238	242	249	255	258	262	325	337								
SY365	9	2	115	127	187	187	211	211	238	238	255	267	262	262	307	319								
SY366	9	2	117	117	175	175	208	208	236	236	249	249	262	262	325	325								
SY367	9	2	117	127	175	187	208	208	238	238	255	271	258	258	319	337								
SY368	9	3	115	127	175	175	208	208	238	242	255	255	258	262	319	325								
SY369	9	2	127	147	175	175	208	208	238	238	249	255	262	262	325	337								
SY371	9	2	115	125	175	187	208	208	238	238	257	273	258	258	319	337								
SY373	9	2	115	115	175	187	208	208	238	238	249	255	262	262	319	325								
SY374	9	2	117	127	175	187	208	208	224	238	249	267	258	262	307	319								
SY375	9	2	115	127	175	187	208	208	238	240	249	267	258	262	307	319								
SY378	9	2	117	117	175	187	208	208	236	238	249	249	262	262	325	337								
SY379	9	3	117	125	175	175	208	208	230	238	265	265	262	262	319	325								
SY380	9	2	117	117	175	187	208	208	224	238	249	255	258	262	307	319								
SY381	9	2	117	127	175	175	208	208	238	238	249	255	262	262	307	337								
SY382	9	2	117	127	173	173	208	208	238	238	249	267	258	262	307	319								
SY383	9	2	117	117	175	175	208	208	238	238	247	255	258	280	325	337								
SY384	9	2	117	127	175	187	208	208	238	238	255	271	258	258	319	337								
SY385	9	2	117	127	175	175	208	208	238	240	267	267	258	258	319	325								
SY386	9	2	117	127	175	187	208	208	230	238	255	267	258	262	307	319								
SY388	9	2	117	117	175	175	208	208	238	238	249	249	262	262	325	325								
SY389	10	2	115	127	175	175	208	208	238	238	249	255	258	262	319	325								
SY391	10	2	115	127	175	187	208	208	238	238	255	271	258	258	319	337								
SY392	10	2	117	147	175	187	208	208	230	238	249	255	262	262	325	337								
SY393	10	2	119	127	175	175	208	208	238	238	249	267	262	262	325	325								
SY394	10	2	117	127	175	187	208	208	238	238	255	271	258	258	319	337								
SY395	10	2	115	125	175	187	211	211	238	238	255	271	258	258	319	337								
SY396	10	2	117	127	175	187	208	208	238	238	249	267	262	262	319	319								
SY397	10	1	127	127	175	187	205	205	242	242	259	271	258	262	325	337								
SY398	10	2	117	127	175	187	208	208	238	238	255	271	258	258	319	337								
SY399	10	2	115	127	175	187	208	208	238	238	255	271	258	258	319	337								
SY400	10	2	117	127	175	187	208	208	238	238	255	271	258	258	319	337								
SY401	10	2	115	125	175	187	208	208	218	238	249	267	262	262	319	325								
SY402	10	2	115	127	175	187	208	208	238	238	255	271	258	258	319	337								
SY403	10	3	115	127	175	187	205	205	238	238	259	275	258	258	319	337								
SY405	10	3	115	125	175	187	205	205	238	240	253	265	262	262	319	337								
SY406	10	3	115	127	175	187	205	205	238	240	255	267	262	262	319	337								
SY407	10	3	115	127	175	187	208	208	238	242	255	267	262	262	319	337								
SY408	10	2	117	127	175	187	208	208	218	238	255	267	258	258	319	319								
SY412	11	3	117	127	175	187	208	208	240	240	255	255	258	262	319	337								
SY413	11	3	117	127	175	185	208	208	240	240	255	255	258	262	319	337								
SY415	11	2	127	127	175	187	208	208	238	238	255	271	258	262	337	337								
SY416	11	2	119	127	175	187	208	208	238	238	249	255	258	262	337	337								
SY418	11	3	119	127	175	175	205	205	238	238	247	255	258	262	319	325								
SY419	11	3	117	147	185	185	205	208	238	242	255	267	262	262	319	337								
SY420	11	2	117	127	175	187	208	208	238	238	255	271	258	258	319	337								
SY421	11	3	119	127	175	187	205	208	238	242	267	271	262	262	325	337								
SY426	12	2	117	127	175	187	208	208	238	238	247	247	258	262	325	337								
SY428	12	2	117	127	175	187	208	208	240	240	249	249	262	262	325	337								
SY430	12	2	117	127	175	187	208	208	238	238	255	267	258	262	325	337								
SY431	12	3	119	127	175	175	208	208	238	242	255	267	262	262	319	337								
SY432	12	2	117	127	175	187	208	208	238	238	255	267	258	262	325	337								
SY433	12	1	127	127	175	187	205	208	236	240	269	271	258	262	325	337								
SY434	12	2	117	127	175	187	208	208	238	238	255	271	258	258	319	337								
SY435	12	3	117	127	175	187	205	205	236	240	247	265	258	262	325	340								
SY436	12	3	117	127	175	187	205	205	238	242	247	265	258	262	325	340								
SY437	12	2	115	127	175	187	208	208	238	242	249	267	258	262	325	337								
SY438	12	2	115	123	175	187	208	208	238	242	249	267	258	262	325	340								
SY439	12	3	115	127	175	187	208	208	240	240	255	271	260	260	319	337								
SY440	12	3	117	127	175	185	208	208	236	240	249	267	258	262	325	337								
SY441	12	3	117	127	175	187	205	205	238	238	255	271	258	258	319	340								
SY442	12	2	117	127	175	187	208	208	238	238	255	255	258	262	319	337								
SY443	12	2	117	127	175	187	208	208	238	238	255	255	258	262	319	337								
SY444	12	3	117	127	175	187	205	205	238	242	229	255	262	262	325	337								
SY445	12	3	117	127	175	187	208	208	238	238	255	255	256	264	319	337								
SY446	12	3	117	127	175	187	205	205	238	238	253	253	258	262	319	337								
SY447	12	2	117	127	175	187	208	208	238	242	249	267	258	262	325	337								
SY448	12	2	117	127	175	187	208	208	238	238	255	271	258	258	319	337								
SY449	12	2	117	147	175	187	208	208	238	238	255	267	262	262	325	337								
SY450	12	2	117	127	175	187	208	208	238	238	255	271	258	258	319	337								
SY451	12	2	117	119	175	187	208	208	238	242	247	267	258	262	307	325								
SY452	12	2	117	127	175	187	208	208	238	238	255	271	258	258	319	337								
SY453	12	3	117	127	175	187	208	208	236	240	249	267	258	262	325	337								
SY456	12	3	117	127	175	175	205	205	238	238	255	255	258	262	325	325								
SY457	12	3	117	127	175	187	208	208	240	240	255	271	258	258	319	337								
SY458	12	3	127	127	175	187	208	208	238	242	249	271	258	262	325	325								
SY459	12	2	115	127	175	187	208	208	238	238	255	271	258	258	319	337								
SY460	12	3	115	127	175	187	205	205	232	238	247	253	262	262	319	340								
SY461	12	2	117	127	175	175	208	208	236	236	249	267	262	262	319	337								
SY463	12	2	117	127	175	187	208	208	238	238	255	271	258	258	319	337								
SY464	12	2	117	127	175	187	208	208	238	238	255	271	258	258	319	337								
SY465	12	2	117	127	175	187	208	208	238	238	255	271	258	258	319	337								
SY466	12	2	117	127	175	187	208	208	238	238	255	271	258	258	319	337								
SY467	12	2	117	127	175	187	208	208	238	238	255	255	258	262	319	337								
SY468	12	2	115	125	175	187	208	208	238	238	253	271	258	258	319	337								
SY469	12	3	117	127	175	185	205	205	238	238	253	269	258	258	319	337								
SY470	12	2	117	127	175	187	208	208	238	238	253	269	258	258	319	337								
SY471	12	2	117	127	175	187	208	208	238	238	255	271	258	258	319	337								
SY472	12	2	117	127	175	187	208	208	238	238	249	249	258	258	319	337								
SY473	12	2	117	127	175	187	208	208	238	238	255	267	258	262	319	337								
SY474	12	2	117	127	175	187	208	208	238	238	255	273	258	258	319	337								
SY475	12	2	117	127	175	187	208	208	238	238	255	255	258	262	319	337								
SY476	12	2	117	127	175	187	208	208	238	238	255	267	258	262	325	337								
SY477	12	2	119	127	175	187	208	208	238	238	249	255	262	262	319	337								
SY478	12	2	119	127	175	187	208	208	238	238	249	255	262	262	319	337								
SY479	12	2	117	147	175	175	208	208	238	238	249	255	258	262	319	319								
SY480	12	2	119	127	175	187	208	208	238	238	249	255	262	262	325	337								
SY481	12	2	117	119	175	187	208	208	238	238	255	267	258	258	319	319								
SY482	12	3	117	127	175	187	208	208	236	240	249	267	258	262	325	337								
SY483	12	1	117	127	175	175	202	205	238	242	265	269	258	258	325	337								
SY485	12	3	127	147	175	187	208	208	238	238	255	267	258	262	325	337								
SY486	12	2	117	127	175	187	208	208	238	238	255	255	258	262	319	337								
SY487	12	2	117	127	175	187	208	208	238	238	255	271	258	258	319	337								
SY488	12	2	117	127	175	187	208	208	238	238	255	271	258	258	319	337								
SY490	13	2	117	119	175	187	208	208	238	238	249	249	262	262	325	337								
SY491	13	2	117	127	175	187	208	208	238	238	255	271	258	258	319	337								
SY494	13	2	117	127	175	187	208	208	238	238	255	271	258	258	319	337								
SY499	13	3	117	127	175	187	205	205	238	238	253	271	258	258	319	337								
SY501	13	3	117	127	175	187	205	205	238	238	253	271	258	258	319	337								
SY505	13	2	117	147	175	175	208	208	230	236	249	267	262	262	319	325								
SY508	13	3	117	147	175	175	205	205	230	236	249	267	262	262	319	325								
SY510	13	3	115	127	175	187	205	205	238	238	255	271	258	258	319	337								
SY513	13	2	117	127	175	187	208	208	238	238	255	271	258	258	319	337								
SY514	13	2	117	127	175	187	208	208	238	238	255	271	258	258	319	337								
SY516	13	2	117	127	175	187	208	208	238	238	253	269	258	258	319	337								
SY517	13	3	117	127	175	187	205	205	238	238	255	269	258	258	319	337								
SY519	13	3	117	127	175	187	205	205	238	238	253	271	258	258	319	337								
SY521	13	2	117	127	175	187	208	208	238	238	255	271	258	258	319	337								
SY522	13	2	117	127	175	187	208	208	238	238	255	271	258	258	319	337								
SY523	13	3	117	127	175	187	208	208	238	242	255	267	258	262	325	337								
SY525	13	3	117	127	175	187	205	205	238	238	255	271	258	258	319	337								
SY527	13	3	117	147	175	185	205	205	230	236	267	275	258	262	319	325								
SY533	13	2	117	127	175	187	208	208	238	238	255	271	258	258	319	337								
SY534	13	2	117	127	175	187	208	208	238	238	255	271	258	258	319	337								
SY537	13	2	117	127	175	187	208	208	238	238	267	267	262	262	325	325								
SY538	13	3	117	127	175	187	208	208	238	238	251	265	260	264	319	340								
SY540	13	2	117	127	175	187	208	208	238	238	255	271	258	258	319	337								
SY541	13	3	117	127	175	187	202	208	236	242	253	269	258	262	307	325								
SY547	14	2	117	127	175	187	208	208	238	238	255	271	258	258	319	337								
SY548	14	2	117	127	175	187	208	208	238	238	255	255	258	258	319	337								
SY551	14	2	117	127	175	187	208	208	238	238	255	271	258	258	319	337								
SY553	14	2	119	127	175	175	208	208	238	238	249	255	258	262	325	325								
SY554	14	2	117	119	175	175	208	208	238	238	249	255	262	262	325	337								
SY558	14	2	117	147	175	175	208	208	238	238	249	255	262	262	325	325								
SY561	14	2	117	147	175	175	208	208	238	238	249	255	262	262	325	325								
SY562	14	2	117	127	175	187	208	208	238	238	249	255	262	262	337	337								
SY563	14	2	117	119	175	187	208	208	230	238	249	255	262	262	325	337								
SY564	14	2	117	127	175	187	208	208	238	238	255	271	258	258	319	337								
SY566	14	2	117	119	175	187	208	208	238	238	249	249	262	262	325	337								
SY567	14	2	117	127	175	187	208	208	238	238	255	271	258	258	319	337								
SY568	14	3	127	147	175	175	208	208	230	236	255	267	258	262	325	325								
SY570	14	3	119	127	175	187	208	208	238	242	249	255	258	264	325	337								
SY575	15	2	117	127	175	187	208	208	238	238	255	271	258	258	319	337								
SY576	15	2	117	127	175	187	208	208	238	238	255	271	258	258	319	337								
SY577	15	2	117	127	175	187	208	208	238	238	255	271	258	258	319	337								
SY578	15	2	117	127	175	187	208	208	238	238	255	271	258	258	319	337								
SY579	15	2	117	127	175	187	205	208	238	238	267	267	262	262	319	337								
SY580	15	2	117	127	175	187	208	208	238	238	255	271	258	258	319	337								
SY581	15	2	117	127	175	187	208	208	238	242	249	267	258	262	325	337								
SY582	15	2	117	127	175	185	208	208	236	238	255	271	258	258	319	337								
SY583	15	2	117	127	175	187	208	208	238	238	255	271	258	258	319	337								
SY584	15	2	117	117	175	187	208	208	240	240	249	255	262	262	325	337								
SY586	15	2	117	127	175	187	208	208	238	238	255	271	258	258	319	337								
SY587	15	3	117	127	175	187	208	208	238	242	249	267	258	262	325	337								
SY588	15	2	119	127	175	187	208	208	238	238	249	267	258	262	319	337								
SY591	16	2	117	125	175	175	208	208	230	238	249	249	258	262	319	325								
SY592	16	2	115	125	175	187	208	208	230	238	249	255	262	262	319	337								
SY594	16	2	117	125	175	175	208	208	230	238	249	249	258	262	319	325								
SY595	16	2	117	125	175	175	208	208	232	238	249	249	258	262	319	325								
SY597	16	2	117	147	175	187	208	208	230	238	257	267	258	262	319	325								
SY598	16	2	115	127	175	187	208	208	238	238	249	267	258	262	307	319								
SY599	16	3	115	125	175	175	208	208	238	238	259	259	262	262	307	337								
SY600	16	2	115	147	175	175	208	208	238	238	247	267	258	262	319	325								
SY601	16	2	115	125	175	175	208	208	238	238	255	255	262	262	307	337								
SY602	17	2	115	125	175	175	208	208	238	242	255	255	258	262	319	325								
SY604	17	2	115	125	175	187	208	208	238	238	267	267	258	262	319	319								
SY605	17	2	117	125	175	175	208	208	230	236	249	249	258	262	319	325								
SY606	17	3	125	147	175	187	208	208	238	242	255	255	262	262	325	337								
SY607	17	2	117	125	175	175	208	208	230	238	249	249	258	262	319	325								
SY608	17	2	115	125	175	187	208	208	238	238	249	267	258	262	307	319								
SY609	17	2	117	125	175	175	208	208	230	238	249	249	258	262	319	325								
SY610	17	2	135	135	175	175	208	208	230	236	249	249	258	262	319	325								
SY611	17	2	117	125	175	175	208	208	230	236	249	249	258	262	319	325								
SY614	17	2	117	123	175	187	208	208	236	236	249	267	262	262	319	325								
SY616	17	2	125	125	175	187	208	208	238	238	251	269	258	262	325	325								
SY617	17	2	125	125	175	187	208	208	238	238	249	267	258	262	325	325								
SY618	17	2	117	145	175	187	208	208	230	238	255	267	258	262	319	325								
SY619	17	2	117	125	175	175	208	208	230	236	249	249	258	262	319	325								
SY620	18	2	125	125	167	175	205	208	238	238	255	271	258	262	325	337								
SY621	18	3	111	111	167	187	205	205	240	240	265	265	258	262	325	337								
SY624	18	2	115	145	175	187	208	208	236	238	255	267	258	262	307	337								
SY625	18	2	115	117	167	175	205	208	238	238	255	267	258	262	325	325								
SY626	18	2	117	125	167	175	208	208	238	242	249	255	258	258	319	325								
SY627	18	2	117	147	167	175	205	208	238	238	255	267	262	262	325	337								
SY628	18	2	115	145	175	175	208	208	238	238	257	267	258	262	319	325								
SY629	18	2	119	135	175	187	205	208	238	238	267	271	258	262	325	337								
SY630	18	2	117	125	175	175	208	208	230	236	249	249	258	262	319	325								
SY632	18	2	117	125	167	175	205	208	238	238	249	255	258	262	325	337								
SY635	18	2	115	117	175	175	208	208	238	238	255	271	258	258	319	325								
SY636	18	2	127	127	167	175	208	208	230	238	249	255	258	262	319	337								
SY637	18	1	129	129	175	187	208	208	236	240	257	267	258	262	325	337								
SY639	18	2	115	125	167	187	208	208	238	238	249	271	258	262	319	337								
SY640	18	1	119	147	175	175	208	208	236	240	255	267	262	262	325	325								
SY641	18	2	115	125	167	167	208	211	238	238	257	275	258	262	319	337								
SY643	18	3	117	125	167	175	205	208	240	240	255	267	258	262	325	325								
SY644	18	2	117	125	175	175	208	208	236	240	249	257	258	258	319	325								
SY645	18	2	135	135	175	187	208	208	238	238	255	271	258	262	325	337								
SY646	18	2	117	125	175	175	205	208	238	238	255	267	258	262	325	325								
SY647	18	2	117	125	175	187	205	208	238	238	269	273	258	262	325	337								
SY648	18	2	117	117	175	187	208	208	238	238	255	273	258	262	325	337								
SY649	18	2	117	125	175	187	208	208	238	238	255	255	258	262	337	337								
SY650	18	3	127	127	175	187	208	208	230	242	257	257	258	262	325	337								
SY651	18	2	113	133	175	187	208	208	238	238	271	271	258	262	325	337								
SY653	18	2	133	137	167	167	208	211	238	238	255	267	258	262	307	325								
SY654	18	2	115	125	175	187	208	208	238	238	249	255	258	262	337	337								
SY656	18	2	111	135	175	187	205	208	238	238	249	255	258	262	319	325								
SY657	18	2	125	125	167	175	208	208	240	240	267	271	258	262	325	337								
SY658	18	2	125	145	167	175	208	208	238	238	247	255	258	258	325	337								
SY659	18	2	145	145	175	175	208	208	236	236	249	255	262	262	319	337								
SY661	18	2	117	125	175	175	208	208	238	238	249	255	258	262	337	337								
SY662	18	2	135	135	175	187	208	208	236	236	255	271	258	262	307	319								
SY664	19	2	117	127	175	175	211	211	238	240	249	255	258	262	325	337								
SY665	19	2	115	145	175	175	208	208	238	238	249	255	258	258	319	325								
SY666	19	3	127	147	175	187	205	208	236	240	249	271	262	262	319	337								
SY667	19	2	117	125	175	175	205	208	238	238	267	271	258	262	325	337								
SY668	19	2	115	125	175	187	208	208	236	236	255	255	258	262	319	337								
SY671	19	2	135	135	175	175	205	208	238	238	255	267	258	262	325	337								
SY672	19	3	115	125	175	175	205	205	238	238	255	263	258	262	325	337								
SY673	19	1	117	147	175	175	205	205	240	246	255	265	258	262	325	337								
SY674	19	2	117	125	175	175	205	208	238	238	267	271	258	262	325	325								
SY675	19	2	117	125	175	185	208	208	238	238	249	249	262	262	325	337								
SY676	19	2	117	125	175	175	205	208	238	238	249	255	258	262	325	337								
SY677	19	3	117	145	175	187	205	208	238	242	255	255	250	262	325	337								
SY678	19	2	115	125	175	187	208	208	238	238	255	271	258	258	325	337								
SY679	19	2	133	137	175	187	208	208	238	238	249	273	258	262	307	337								
SY680	19	2	117	117	175	187	205	208	238	238	255	255	258	262	319	325								
SY685	19	3	117	125	175	175	205	208	238	238	265	269	258	262	325	337								
SY687	19	2	135	135	175	187	208	208	238	238	257	271	258	262	319	337								
SY689	19	2	107	131	175	175	208	208	238	238	267	271	258	262	325	337								
SY690	19	3	115	125	175	175	205	208	236	240	255	261	258	262	319	325								
SY691	19	3	115	127	175	175	205	208	238	238	247	261	258	262	319	337								
SY692	19	2	115	147	175	175	208	208	238	238	255	267	258	262	325	337								
SY693	19	1	115	127	175	197	205	217	238	240	255	261	258	262	319	325								
SY694	19	2	135	135	175	175	205	208	238	238	255	267	258	262	325	325								
SY695	19	3	119	127	175	175	205	208	236	236	255	255	258	262	319	337								
SY697	19	3	119	127	175	185	205	205	236	238	255	271	258	262	319	325								
SY698	19	2	115	117	187	187	208	208	238	238	249	271	258	262	337	337								
SY699	19	3	127	127	175	187	205	208	238	238	271	271	258	262	325	337								
SY700	19	3	127	127	175	187	208	208	230	240	255	255	258	262	325	337								
SY701	19	2	117	127	175	187	208	208	238	238	267	269	258	258	325	337								
SY702	19	3	125	125	175	175	208	208	236	242	249	251	258	258	319	325								
SY703	19	2	115	127	175	187	208	208	238	238	255	271	258	258	325	337								
SY705	19	2	117	125	175	175	208	208	230	236	249	249	258	262	319	325								
SY706	19	1	115	127	175	175	205	208	236	236	255	261	258	258	319	337								
SY708	19	3	115	125	175	175	205	208	236	236	255	261	258	258	319	337								
SY709	19	2	117	125	175	175	205	208	238	238	255	267	258	262	325	337								
SY710	19	1	127	141	175	175	208	208	236	240	255	255	258	262	325	337								
SY711	19	3	117	127	175	175	205	208	238	238	255	261	258	262	325	337								
SY712	19	3	119	127	175	175	205	208	238	238	255	267	258	262	325	337								
SY713	19	2	127	127	175	187	208	208	238	238	249	249	258	262	307	337								
SY714	19	2	117	125	175	175	208	208	238	238	267	271	258	262	325	325								
SY715	19	3	115	127	175	187	205	208	238	238	261	267	258	258	337	337								
SY716	19	2	115	125	175	187	205	208	238	238	249	249	262	262	325	337								
SY717	19	2	117	125	175	187	208	208	238	238	255	255	258	262	319	337								
SY718	19	2	115	127	187	187	208	208	238	238	255	255	258	262	319	337								
SY719	19	2	127	127	175	187	208	208	238	238	249	249	258	262	307	337								
SY720	19	3	115	127	175	175	205	208	238	238	255	271	258	258	325	337								
SY721	19	2	117	127	175	175	208	208	238	238	249	249	258	262	325	337								
SY722	19	2	117	127	175	187	208	208	238	238	249	249	262	262	325	325								
SY724	20	2	115	127	175	187	208	208	238	238	255	255	258	262	325	337								
SY725	20	2	115	117	175	187	205	208	238	238	271	271	258	262	325	337								
SY726	20	2	111	135	175	175	208	208	226	236	249	249	258	262	319	325								
SY727	20	2	115	115	175	187	208	208	238	238	255	271	258	258	325	337								
SY728	20	3	119	127	175	175	208	208	238	238	267	271	258	262	325	337								
SY730	20	3	127	147	175	187	205	208	238	238	255	271	262	262	325	337								
SY731	20	2	115	125	175	187	208	208	238	238	255	255	258	262	325	337								
SY732	20	2	147	147	175	187	208	208	238	238	249	271	258	262	319	337								
SY733	20	2	117	125	175	175	205	205	238	238	267	271	258	258	319	325								
SY735	20	2	115	125	175	187	208	208	238	238	255	255	258	262	319	337								
SY736	20	3	127	127	175	175	205	208	238	238	255	255	258	262	337	337								
SY741	20	3	127	147	175	187	208	208	236	236	271	275	258	258	337	337								
SY742	20	2	117	125	175	187	208	208	238	238	255	255	258	262	337	337								
SY743	20	3	117	147	175	187	202	205	238	238	255	267	258	262	307	325								
SY744	20	2	115	115	175	175	208	208	238	238	249	249	258	262	319	337								
SY745	20	3	125	147	175	187	205	208	238	238	255	261	258	262	319	337								
SY746	20	3	119	127	175	175	205	208	238	238	255	267	262	262	319	325								
SY748	20	3	119	127	187	187	208	208	238	238	255	255	258	262	325	337								
SY749	20	3	115	127	175	187	205	208	236	236	255	255	258	262	319	337								
SY750	20	2	125	147	175	187	205	208	238	238	255	271	262	262	325	337								
SY751	20	1	147	147	187	187	205	205	242	242	267	267	258	262	325	337								
SY753	20	3	117	125	175	187	205	205	238	238	255	267	258	258	325	337								
SY755	20	1	147	147	187	187	205	208	242	242	267	267	258	262	325	337								
SY756	20	3	127	147	175	187	205	208	238	238	255	271	262	262	325	337								
SY758	20	3	127	127	175	175	205	208	238	238	255	255	258	262	337	337								
SY759	20	2	117	127	175	175	208	208	238	238	267	271	258	258	319	325								
SY760	20	2	115	125	175	185	205	208	238	242	249	249	262	262	325	337								
SY761	20	3	117	127	175	175	205	208	238	238	255	271	258	262	325	337								
SY762	20	3	117	125	175	187	205	208	242	242	255	271	262	262	325	337								
SY763	20	1	147	147	187	187	205	208	242	242	267	267	258	262	325	337								
SY764	20	3	117	127	175	175	205	208	238	238	267	267	258	262	325	337								
SY765	20	2	117	125	175	175	208	208	238	238	255	267	258	262	325	337								
SY768	21	1	147	147	187	187	205	208	242	242	267	267	258	262	325	337								
SY774	21	3	147	147	175	187	205	205	242	242	249	249	262	262	325	337								
SY775	21	1	147	147	187	187	205	208	242	242	267	267	258	262	325	337								
SY776	21	1	147	147	187	187	205	208	242	242	267	267	258	262	325	337								
SY777	21	1	147	147	187	187	202	205	240	240	267	267	258	262	325	337								
SY778	21	1	147	147	187	187	205	208	242	242	267	267	258	262	325	337								
SY779	21	2	115	127	175	187	208	208	238	238	267	271	258	262	325	337								
SY780	21	2	117	127	175	187	208	208	238	238	249	255	262	262	319	337								
SY781	21	1	147	147	187	187	205	208	242	242	267	267	258	262	325	337								
SY782	21	2	115	125	175	187	208	208	238	238	249	255	262	262	319	337								
SY784	21	2	117	125	175	187	208	220	238	238	253	271	258	262	325	337								
SY785	21	1	147	147	187	187	205	208	242	242	267	267	258	262	325	337								
SY788	21	2	117	127	175	187	208	208	238	238	255	271	258	262	319	337								
SY789	21	3	117	127	175	175	202	220	238	238	255	255	258	262	325	325								
SY791	21	2	125	125	175	187	205	208	238	238	271	275	262	262	325	337								
SY792	21	2	115	125	175	187	208	208	238	238	255	255	258	258	325	337								
SY793	21	1	147	147	187	187	205	205	240	240	267	267	258	262	325	337								
SY794	21	1	147	147	187	187	205	208	242	242	267	267	258	262	325	337								
SY795	21	1	147	147	187	187	205	208	242	242	265	265	258	262	325	337								
SY796	21	1	147	147	187	187	205	208	242	242	265	265	258	262	325	337								
SY797	21	1	147	147	187	187	205	208	242	242	267	267	258	262	325	337								
SY798	21	3	125	147	175	175	205	208	238	240	255	261	258	262	325	337								
SY799	21	2	115	127	175	175	208	208	238	238	255	271	258	258	319	325								
SY800	21	1	127	127	187	187	205	208	242	242	267	267	258	262	325	337								
SY801	21	2	125	125	175	187	208	208	238	238	255	255	258	262	319	337								
SY805	21	2	115	117	175	175	208	208	238	238	255	255	262	262	325	337								
es810	22	1	127	129	175	175	205	205	228	238	259	259	256	260	325	325								
es816	22	1	119	129	175	175	205	205	236	236	261	261	256	260	319	337								
mm1c2	22	1	119	129	185	187	205	205	236	240	259	259	256	260	319	337								
mm2b5	22	1	119	129	175	175	205	205	230	240	259	265	256	260	319	325								
es812	22	1	119	121	177	187	205	205	236	236	259	271	256	260	307	325								
mm1a1	22	1	119	129	173	175	205	205	238	238	259	267	260	260	325	325								
mm1b5	22	1	119	129	175	187	208	208	230	236	259	275	256	260	325	337								
es811	22	1	119	129	175	189	205	205	238	238	259	259	256	260	319	337								
mm1a3	22	1	129	129	175	187	205	205	238	238	253	259	256	260	307	337								
mm1a5	22	1	129	129	175	187	205	205	238	238	251	259	256	260	307	337								
es814	22	1	119	129	175	187	205	205	238	238	259	275	256	260	319	325								
mm2c5	22	1	119	129	175	187	205	205	230	236	257	259	256	260	319	319								
es813	22	1	119	119	175	175	205	205	236	236	251	273	260	260	319	325								
