# Supplementary material for: Temporal Changes in Population Structure of a Marine Planktonic Diatom
Source: PLoS One. 2014 Dec 15;9(12):e114984. doi: 10.1371/journal.pone.0114984 (PMC4266644; doi:10.1371/journal.pone.0114984)
Supplement: S2 Data — Matrix_Structure_plot_MCPF1.txt. Matrix_Structure_plot_MCPF1.txt is the input matrix that has been utilized for running the software STRUCTURE. Results are shown in Fig. 7. It contains the microsatellite multilocus genotypes for the diatom species Pseudo-nitzschia multistriata, sampled at the LTER-MC research station in the Gulf of Naples, Italy, in 22 sampling dates along years 2008, 2009, 2010 and 2011, the parents utilized in four crossing experiments and the relative F1 strains obtained. First row: name of the seven microsatellite loci amplified. First column: code of 759 strains tested: 525 strains sampled at LTER-MC research station (SYxxx isolated in 2008–2010, and esxxx and mmxxx isolated in 2011), the two parental and the F1 strains isolated from the four crossing experiments. Second column: 1–22: the 22 sampling dates during which P. multistriata were isolated; 23, 25, 27, 29: the parental strains used in each crossing-experiment (SY017×SY278, SY017×SY138, SY138×SY378 and SY138×SY 379, respectively) and 24, 26, 28, 30: the four respective crossing-experiments. Columns 4–17: allele size at each of the seven loci tested. (TXT) [file pone.0114984.s005.txt]

PNm1	PNm2	PNm3	PNm5	PNm6	PNm7	PNm16										
SY027	1	1	127	127	175	175	205	208	236	240	255	261	258	262	337	337
SY028	1	1	119	119	175	175	208	208	240	240	255	265	258	262	307	325
SY031	1	1	129	129	177	187	205	208	236	236	265	269	258	262	325	337
SY034	1	1	121	127	175	175	205	208	238	242	255	261	258	262	325	337
SY035	1	1	115	127	175	187	205	205	238	238	255	263	258	262	319	337
SY038	1	1	127	127	175	175	205	208	238	242	255	261	258	262	325	337
SY039	1	1	127	127	175	175	205	208	238	240	267	269	258	262	325	337
SY040	1	1	127	127	177	177	205	208	238	242	255	261	258	262	325	337
SY041	1	1	127	127	175	175	205	208	236	240	255	261	258	262	322	337
SY042	1	1	117	117	175	187	205	208	238	238	255	267	258	262	325	337
SY043	1	1	117	117	175	175	205	208	238	242	255	267	258	262	325	337
SY044	1	1	127	127	175	175	205	208	236	240	255	261	258	262	325	337
SY045	1	1	129	129	175	175	205	208	238	242	257	263	258	262	325	337
SY046	1	1	117	117	175	175	205	208	240	242	257	269	258	262	325	337
SY047	1	1	127	127	175	175	205	208	238	242	255	261	258	262	337	337
SY048	1	1	127	127	177	177	205	208	238	242	255	261	258	262	325	337
SY049	1	1	127	127	175	175	205	208	236	240	255	261	258	262	325	337
SY050	1	1	119	119	175	175	205	208	238	238	253	261	258	262	301	325
SY056	1	1	127	127	175	175	205	208	236	240	255	261	258	262	325	337
SY057	1	1	127	127	175	175	205	208	236	240	255	261	258	262	325	337
SY058	1	1	127	127	175	175	205	208	238	242	255	261	258	262	325	337
SY062	2	1	127	147	175	175	208	208	242	242	255	261	258	262	337	337
SY067	2	1	121	127	175	175	205	208	238	242	253	261	258	262	325	337
SY068	2	1	129	129	175	175	205	208	238	242	255	261	258	262	325	337
SY071	2	1	127	127	175	175	205	208	238	242	255	263	258	262	325	337
SY074	2	1	127	127	175	175	208	208	238	242	255	269	258	262	325	337
SY077	2	1	127	127	175	175	205	208	238	242	255	261	258	262	325	337
SY079	2	1	127	147	185	187	205	208	238	242	267	269	258	258	325	337
SY080	2	1	129	129	175	175	205	208	236	242	255	261	258	262	325	337
SY082	2	1	127	127	175	175	205	208	236	242	255	261	258	262	325	337
SY083	2	1	127	127	175	175	205	208	238	242	255	261	258	262	325	337
SY085	2	1	127	127	175	175	205	208	238	242	255	259	258	262	325	337
SY086	2	1	127	127	175	187	208	208	238	242	255	269	258	262	325	337
SY087	2	1	115	127	175	175	205	208	236	240	255	261	258	262	325	337
SY088	2	1	127	127	175	175	205	208	238	242	255	261	258	262	325	337
SY090	2	1	119	119	175	175	205	208	238	238	255	267	258	262	325	337
SY097	2	1	127	127	175	175	205	208	238	242	255	261	258	262	325	337
SY098	2	1	127	147	175	187	208	208	238	242	247	271	258	262	325	337
SY099	2	1	129	129	175	175	205	208	238	240	253	261	258	262	325	337
SY100	2	1	119	119	177	183	205	208	238	238	255	267	258	262	325	337
SY101	2	1	117	127	175	175	205	208	222	224	253	261	258	262	325	337
SY103	2	1	127	127	175	175	205	208	224	224	255	261	258	262	325	337
SY105	2	1	129	129	175	183	205	208	236	242	255	261	258	262	325	337
SY108	2	1	127	127	175	175	205	208	238	242	255	261	258	262	325	337
SY109	2	1	115	127	175	175	205	208	236	240	255	261	258	262	325	337
SY110	2	1	127	127	175	187	208	208	236	240	255	271	258	262	325	337
SY112	2	1	127	127	175	175	205	208	238	242	255	261	258	262	325	337
SY113	2	1	117	117	175	175	205	208	240	240	255	267	258	262	325	337
SY114	2	1	127	127	175	175	205	208	238	242	255	261	258	262	325	337
SY115	2	1	127	147	175	175	205	205	230	240	267	271	258	262	337	337
SY116	2	1	127	127	175	187	205	208	238	238	255	261	258	258	325	337
SY117	2	1	127	127	175	175	205	208	238	242	255	261	258	262	325	337
SY118	2	1	127	127	175	175	205	208	238	242	257	263	258	262	325	337
SY119	2	1	127	127	175	185	205	208	238	242	253	261	258	262	325	337
SY120	2	1	127	127	175	175	205	208	238	242	267	271	258	262	325	337
SY122	2	1	115	127	175	175	205	208	236	242	255	261	258	262	325	337
SY127	2	1	121	127	175	187	208	208	238	242	255	271	258	262	325	337
SY130	2	1	127	127	175	175	205	208	236	240	255	261	258	262	325	337
SY131	2	1	127	127	177	177	205	208	236	240	255	261	258	262	325	337
SY132	2	1	127	127	175	175	205	208	224	226	255	261	258	262	325	337
SY133	2	1	121	127	175	175	205	208	236	240	255	261	258	262	325	337
SY134	2	1	127	127	175	175	205	208	236	240	253	261	258	262	325	337
SY136	2	1	147	147	187	187	205	208	242	242	267	267	250	258	325	337
SY137	2	1	127	127	175	187	205	208	236	242	255	261	258	262	325	337
SY138	2	1	117	127	181	185	208	208	238	238	255	255	258	258	307	337
SY142	2	1	127	127	175	175	205	208	238	242	253	261	258	262	325	337
SY145	2	1	127	127	175	175	205	208	238	242	255	261	258	262	325	337
SY146	2	1	127	127	175	175	205	208	238	242	255	261	258	262	325	337
SY147	2	1	115	127	175	175	205	208	236	240	255	261	258	262	325	337
SY152	2	1	127	127	175	175	205	208	236	240	255	261	258	262	325	337
SY153	2	1	127	127	175	175	205	208	238	242	255	261	258	262	325	337
SY155	2	1	127	127	175	187	208	208	238	242	255	271	258	262	325	337
SY156	2	1	127	127	175	175	205	208	240	240	255	261	258	262	325	337
SY157	2	1	121	127	175	175	205	208	236	242	255	261	258	262	325	337
SY148	3	1	127	127	175	175	205	208	238	240	255	261	258	262	325	337
SY149	3	1	119	127	175	175	205	208	236	242	255	261	258	262	325	337
SY151	3	1	127	127	175	175	205	208	236	242	255	261	256	262	325	337
SY160	3	1	127	127	175	175	205	208	238	242	257	261	258	262	325	337
SY161	3	1	127	127	177	177	205	208	238	242	255	261	258	262	325	337
SY162	3	1	127	127	173	173	205	208	238	242	267	271	258	262	325	337
SY167	3	1	127	127	175	177	205	208	236	240	255	261	258	262	325	337
SY168	3	1	115	127	175	175	205	208	240	242	255	261	258	262	325	340
SY169	3	1	127	127	175	183	205	208	236	240	255	261	258	262	325	337
SY170	3	1	119	127	175	175	205	208	236	240	255	261	258	262	325	337
SY171	3	1	127	147	175	187	208	208	238	242	247	267	250	258	325	337
SY172	3	1	127	127	175	175	205	208	236	242	255	261	258	262	325	337
SY173	3	1	127	127	175	175	205	208	236	242	255	261	258	262	325	337
SY174	3	1	127	129	175	175	205	208	238	240	255	261	258	262	325	337
SY179	3	1	117	127	175	187	205	208	242	244	255	271	258	262	307	325
SY182	3	1	127	127	175	175	205	208	236	240	255	261	256	260	325	337
SY183	3	1	127	127	175	175	205	208	238	242	253	261	258	262	325	337
SY184	3	1	127	127	175	187	205	208	238	242	267	271	258	262	325	337
SY185	3	1	127	127	175	175	205	208	236	242	255	261	258	262	325	337
SY186	3	1	127	127	175	175	205	208	236	240	255	261	258	260	325	337
SY188	3	1	117	127	175	175	205	208	238	238	255	261	258	262	325	337
SY190	3	1	129	143	187	187	205	205	242	244	263	263	258	258	325	337
SY192	3	1	127	127	175	175	205	208	236	242	253	261	258	262	325	337
SY195	3	1	127	127	175	175	205	205	236	240	255	261	258	262	325	337
SY196	3	1	127	147	185	187	205	208	238	238	267	271	258	258	325	337
SY199	3	1	127	127	177	183	205	208	238	242	255	261	258	284	325	337
SY200	3	1	129	129	175	175	205	208	238	242	255	261	292	292	325	337
SY201	3	1	119	127	175	175	205	208	238	242	255	261	258	262	325	337
SY202	3	1	127	127	175	175	205	208	238	242	255	261	258	262	325	337
SY203	3	1	129	129	175	183	205	208	238	242	253	261	258	262	325	337
SY206	3	1	127	127	175	175	202	208	236	240	255	261	258	262	325	337
SY207	3	1	127	127	175	175	205	208	238	242	255	261	258	258	325	337
SY208	3	1	129	129	175	175	205	208	238	242	255	261	258	262	325	337
SY209	3	1	127	127	175	175	205	208	224	224	253	261	256	262	325	337
SY213	3	1	127	127	175	187	205	208	238	242	265	269	258	262	325	337
SY214	3	1	127	127	175	175	205	208	236	242	255	261	258	262	319	337
SY216	3	1	127	127	175	175	205	208	236	240	255	261	258	260	325	337
SY217	3	1	127	127	175	175	205	208	244	244	255	261	258	262	325	337
SY218	3	1	127	127	175	175	205	208	238	242	253	261	258	262	325	337
SY219	3	1	125	129	175	175	205	208	236	240	255	261	258	262	325	337
SY221	3	1	127	127	175	183	205	208	238	240	255	261	256	262	325	337
SY226	3	1	127	127	175	175	205	208	238	242	255	261	258	262	325	337
SY227	3	1	121	127	175	175	205	208	238	242	255	261	258	262	325	337
SY231	3	1	115	127	175	175	205	208	236	242	255	261	258	262	325	337
SY237	4	1	115	117	175	175	205	208	238	238	255	265	258	262	325	337
SY238	4	1	119	127	175	175	205	208	238	242	255	261	258	262	325	337
SY239	4	1	127	127	175	175	205	208	236	240	255	261	258	262	325	337
SY240	4	1	119	127	175	175	205	208	238	242	253	261	258	262	325	337
SY241	4	1	127	127	175	175	205	208	238	242	255	261	258	262	325	337
SY243	4	1	127	127	175	187	205	208	242	242	255	267	258	262	325	337
SY244	4	1	127	127	175	175	205	208	236	240	255	261	258	262	325	337
SY246	4	1	119	127	175	175	205	208	236	240	255	261	258	262	325	337
SY248	4	1	127	127	175	187	205	208	238	242	255	261	258	262	325	337
SY249	4	1	117	117	175	175	205	208	238	238	255	267	258	262	325	337
SY250	4	1	117	117	175	175	208	208	238	242	255	267	258	262	325	337
SY251	4	1	119	127	177	183	205	208	238	238	255	261	258	262	325	337
SY252	4	1	117	117	175	175	205	208	238	238	255	267	258	262	325	337
SY253	4	1	117	117	175	175	205	208	238	238	255	267	258	262	325	337
SY254	4	1	127	127	185	185	205	208	238	242	255	261	258	262	325	337
SY255	4	1	127	127	175	175	205	208	238	242	255	261	258	262	325	337
SY256	4	1	127	127	175	175	205	208	238	242	255	261	258	262	325	337
SY259	4	1	127	127	175	183	205	208	238	242	255	261	258	262	325	337
SY278	5	1	115	127	175	187	205	208	238	242	267	271	258	262	325	337
SY279	5	1	119	127	175	175	205	208	238	240	255	261	258	262	325	337
SY280	5	1	127	127	175	175	205	208	236	240	255	261	258	262	325	337
SY281	5	1	127	127	175	175	205	208	238	242	255	261	258	262	325	337
SY282	5	1	119	127	175	175	208	208	238	238	247	255	262	262	337	337
SY288	5	1	127	127	175	175	205	208	238	242	255	261	258	262	325	337
SY289	5	1	117	117	175	175	205	208	238	240	253	265	258	262	325	337
SY222	6	1	127	127	175	175	205	208	236	240	255	261	258	262	325	337
SY290	6	1	127	127	175	175	205	208	238	242	255	261	258	262	325	337
SY292	6	1	127	127	175	183	205	208	236	242	255	261	258	262	325	337
SY297	6	1	127	127	175	175	205	208	238	242	255	261	258	262	325	337
SY299	6	1	117	117	175	175	205	208	238	240	255	267	256	260	325	337
SY300	6	1	127	127	175	175	205	208	238	242	255	261	258	262	325	337
SY301	6	1	147	147	175	175	205	208	236	240	255	261	258	262	325	337
SY302	7	1	127	127	175	175	205	208	238	242	255	261	258	262	325	337
SY304	7	1	115	117	175	187	208	208	236	236	255	255	262	262	313	319
SY305	7	1	119	127	175	175	205	208	238	242	255	261	258	262	325	337
SY306	7	1	127	127	175	175	205	208	238	242	255	261	258	262	325	337
SY307	7	1	127	127	175	175	205	208	236	240	255	261	258	262	325	337
SY308	7	1	127	127	175	175	205	208	236	240	255	261	256	260	325	337
SY309	7	1	127	147	175	187	205	208	242	242	267	271	258	258	337	337
SY317	8	1	117	117	175	187	208	208	238	238	257	257	258	262	325	337
SY318	8	1	117	117	175	175	208	208	238	238	249	255	258	262	319	337
SY319	8	1	119	127	175	175	208	208	238	242	255	255	258	262	307	319
SY321	8	1	117	127	175	175	208	208	238	242	247	255	258	262	307	325
SY322	8	1	117	127	175	187	208	208	238	240	247	267	258	262	307	319
SY324	8	1	117	127	175	187	208	208	238	238	247	255	258	262	325	337
SY325	8	1	117	127	175	175	208	208	238	238	249	255	262	262	307	337
SY326	8	1	119	127	175	175	205	205	238	238	249	249	258	262	319	325
SY327	8	1	117	147	175	175	208	208	238	238	249	267	262	262	325	325
SY328	8	1	117	117	175	187	208	208	236	238	249	249	262	262	325	337
SY329	8	1	117	147	175	185	205	208	238	242	249	255	258	262	325	325
SY330	8	1	117	117	175	175	208	208	238	238	249	255	262	262	325	325
SY331	8	1	117	147	175	175	208	208	238	238	249	255	262	262	307	319
SY333	8	1	127	147	175	187	208	208	230	242	253	265	262	262	319	325
SY334	8	1	169	169	175	175	208	208	238	238	267	267	258	262	319	319
SY335	8	1	119	127	175	187	208	208	230	238	255	255	262	262	319	325
SY336	8	1	117	145	175	187	208	208	238	240	249	267	262	262	325	337
SY337	8	1	127	127	175	175	208	208	238	238	249	255	258	262	319	325
SY338	8	1	115	147	175	187	208	208	238	240	249	267	262	262	325	337
SY339	8	1	115	149	175	187	208	208	238	238	247	267	258	258	307	337
SY341	8	1	117	117	175	185	208	208	238	238	247	255	262	262	319	325
SY342	8	1	119	119	175	175	205	205	238	238	267	267	262	262	325	337
SY343	8	1	115	125	175	187	205	208	236	238	249	255	258	262	319	337
SY344	8	1	145	145	175	175	208	235	238	238	247	247	258	264	325	337
SY346	9	1	115	127	175	187	208	208	238	240	267	267	258	262	319	319
SY347	9	1	115	125	175	187	208	208	238	238	255	265	258	262	319	337
SY348	9	1	127	147	175	175	208	208	230	238	255	255	262	262	325	337
SY349	9	1	117	119	175	187	208	208	238	238	249	255	262	262	337	337
SY350	9	1	119	127	175	175	208	208	224	238	247	255	262	262	307	337
SY353	9	1	117	127	175	187	208	208	238	242	249	255	262	262	319	325
SY354	9	1	117	147	175	175	208	208	238	238	249	255	262	262	319	325
SY355	9	1	117	127	175	187	208	208	238	238	255	271	258	258	319	337
SY356	9	1	119	147	175	175	208	208	238	238	249	267	258	262	325	337
SY357	9	1	117	125	175	187	205	205	238	238	249	249	262	262	325	337
SY358	9	1	117	147	175	187	208	208	238	238	249	267	262	262	307	337
SY359	9	1	117	127	175	175	205	208	224	238	255	267	258	258	319	325
SY360	9	1	117	125	175	175	208	208	238	242	267	267	258	262	319	325
SY361	9	1	117	127	175	175	208	208	230	238	255	255	262	262	319	325
SY362	9	1	117	127	175	175	208	208	238	238	249	255	258	262	325	325
SY364	9	1	119	147	175	187	208	208	238	242	249	255	258	262	325	337
SY365	9	1	115	127	187	187	211	211	238	238	255	267	262	262	307	319
SY366	9	1	117	117	175	175	208	208	236	236	249	249	262	262	325	325
SY367	9	1	117	127	175	187	208	208	238	238	255	271	258	258	319	337
SY368	9	1	115	127	175	175	208	208	238	242	255	255	258	262	319	325
SY369	9	1	127	147	175	175	208	208	238	238	249	255	262	262	325	337
SY371	9	1	115	125	175	187	208	208	238	238	257	273	258	258	319	337
SY373	9	1	115	115	175	187	208	208	238	238	249	255	262	262	319	325
SY374	9	1	117	127	175	187	208	208	224	238	249	267	258	262	307	319
SY375	9	1	115	127	175	187	208	208	238	240	249	267	258	262	307	319
SY378	9	1	117	117	175	187	208	208	236	238	249	249	262	262	325	337
SY379	9	1	117	125	175	175	208	208	230	238	265	265	262	262	319	325
SY380	9	1	117	117	175	187	208	208	224	238	249	255	258	262	307	319
SY381	9	1	117	127	175	175	208	208	238	238	249	255	262	262	307	337
SY382	9	1	117	127	173	173	208	208	238	238	249	267	258	262	307	319
SY383	9	1	117	117	175	175	208	208	238	238	247	255	258	280	325	337
SY384	9	1	117	127	175	187	208	208	238	238	255	271	258	258	319	337
SY385	9	1	117	127	175	175	208	208	238	240	267	267	258	258	319	325
SY386	9	1	117	127	175	187	208	208	230	238	255	267	258	262	307	319
SY388	9	1	117	117	175	175	208	208	238	238	249	249	262	262	325	325
SY389	10	1	115	127	175	175	208	208	238	238	249	255	258	262	319	325
SY391	10	1	115	127	175	187	208	208	238	238	255	271	258	258	319	337
SY392	10	1	117	147	175	187	208	208	230	238	249	255	262	262	325	337
SY393	10	1	119	127	175	175	208	208	238	238	249	267	262	262	325	325
SY394	10	1	117	127	175	187	208	208	238	238	255	271	258	258	319	337
SY395	10	1	115	125	175	187	211	211	238	238	255	271	258	258	319	337
SY396	10	1	117	127	175	187	208	208	238	238	249	267	262	262	319	319
SY397	10	1	127	127	175	187	205	205	242	242	259	271	258	262	325	337
SY398	10	1	117	127	175	187	208	208	238	238	255	271	258	258	319	337
SY399	10	1	115	127	175	187	208	208	238	238	255	271	258	258	319	337
SY400	10	1	117	127	175	187	208	208	238	238	255	271	258	258	319	337
SY401	10	1	115	125	175	187	208	208	218	238	249	267	262	262	319	325
SY402	10	1	115	127	175	187	208	208	238	238	255	271	258	258	319	337
SY403	10	1	115	127	175	187	205	205	238	238	259	275	258	258	319	337
SY405	10	1	115	125	175	187	205	205	238	240	253	265	262	262	319	337
SY406	10	1	115	127	175	187	205	205	238	240	255	267	262	262	319	337
SY407	10	1	115	127	175	187	208	208	238	242	255	267	262	262	319	337
SY408	10	1	117	127	175	187	208	208	218	238	255	267	258	258	319	319
SY412	11	1	117	127	175	187	208	208	240	240	255	255	258	262	319	337
SY413	11	1	117	127	175	185	208	208	240	240	255	255	258	262	319	337
SY415	11	1	127	127	175	187	208	208	238	238	255	271	258	262	337	337
SY416	11	1	119	127	175	187	208	208	238	238	249	255	258	262	337	337
SY418	11	1	119	127	175	175	205	205	238	238	247	255	258	262	319	325
SY419	11	1	117	147	185	185	205	208	238	242	255	267	262	262	319	337
SY420	11	1	117	127	175	187	208	208	238	238	255	271	258	258	319	337
SY421	11	1	119	127	175	187	205	208	238	242	267	271	262	262	325	337
SY426	12	1	117	127	175	187	208	208	238	238	247	247	258	262	325	337
SY428	12	1	117	127	175	187	208	208	240	240	249	249	262	262	325	337
SY430	12	1	117	127	175	187	208	208	238	238	255	267	258	262	325	337
SY431	12	1	119	127	175	175	208	208	238	242	255	267	262	262	319	337
SY432	12	1	117	127	175	187	208	208	238	238	255	267	258	262	325	337
SY433	12	1	127	127	175	187	205	208	236	240	269	271	258	262	325	337
SY434	12	1	117	127	175	187	208	208	238	238	255	271	258	258	319	337
SY435	12	1	117	127	175	187	205	205	236	240	247	265	258	262	325	340
SY436	12	1	117	127	175	187	205	205	238	242	247	265	258	262	325	340
SY437	12	1	115	127	175	187	208	208	238	242	249	267	258	262	325	337
SY438	12	1	115	123	175	187	208	208	238	242	249	267	258	262	325	340
SY439	12	1	115	127	175	187	208	208	240	240	255	271	260	260	319	337
SY440	12	1	117	127	175	185	208	208	236	240	249	267	258	262	325	337
SY441	12	1	117	127	175	187	205	205	238	238	255	271	258	258	319	340
SY442	12	1	117	127	175	187	208	208	238	238	255	255	258	262	319	337
SY443	12	1	117	127	175	187	208	208	238	238	255	255	258	262	319	337
SY444	12	1	117	127	175	187	205	205	238	242	229	255	262	262	325	337
SY445	12	1	117	127	175	187	208	208	238	238	255	255	256	264	319	337
SY446	12	1	117	127	175	187	205	205	238	238	253	253	258	262	319	337
SY447	12	1	117	127	175	187	208	208	238	242	249	267	258	262	325	337
SY448	12	1	117	127	175	187	208	208	238	238	255	271	258	258	319	337
SY449	12	1	117	147	175	187	208	208	238	238	255	267	262	262	325	337
SY450	12	1	117	127	175	187	208	208	238	238	255	271	258	258	319	337
SY451	12	1	117	119	175	187	208	208	238	242	247	267	258	262	307	325
SY452	12	1	117	127	175	187	208	208	238	238	255	271	258	258	319	337
SY453	12	1	117	127	175	187	208	208	236	240	249	267	258	262	325	337
SY456	12	1	117	127	175	175	205	205	238	238	255	255	258	262	325	325
SY457	12	1	117	127	175	187	208	208	240	240	255	271	258	258	319	337
SY458	12	1	127	127	175	187	208	208	238	242	249	271	258	262	325	325
SY459	12	1	115	127	175	187	208	208	238	238	255	271	258	258	319	337
SY460	12	1	115	127	175	187	205	205	232	238	247	253	262	262	319	340
SY461	12	1	117	127	175	175	208	208	236	236	249	267	262	262	319	337
SY463	12	1	117	127	175	187	208	208	238	238	255	271	258	258	319	337
SY464	12	1	117	127	175	187	208	208	238	238	255	271	258	258	319	337
SY465	12	1	117	127	175	187	208	208	238	238	255	271	258	258	319	337
SY466	12	1	117	127	175	187	208	208	238	238	255	271	258	258	319	337
SY467	12	1	117	127	175	187	208	208	238	238	255	255	258	262	319	337
SY468	12	1	115	125	175	187	208	208	238	238	253	271	258	258	319	337
SY469	12	1	117	127	175	185	205	205	238	238	253	269	258	258	319	337
SY470	12	1	117	127	175	187	208	208	238	238	253	269	258	258	319	337
SY471	12	1	117	127	175	187	208	208	238	238	255	271	258	258	319	337
SY472	12	1	117	127	175	187	208	208	238	238	249	249	258	258	319	337
SY473	12	1	117	127	175	187	208	208	238	238	255	267	258	262	319	337
SY474	12	1	117	127	175	187	208	208	238	238	255	273	258	258	319	337
SY475	12	1	117	127	175	187	208	208	238	238	255	255	258	262	319	337
SY476	12	1	117	127	175	187	208	208	238	238	255	267	258	262	325	337
SY477	12	1	119	127	175	187	208	208	238	238	249	255	262	262	319	337
SY478	12	1	119	127	175	187	208	208	238	238	249	255	262	262	319	337
SY479	12	1	117	147	175	175	208	208	238	238	249	255	258	262	319	319
SY480	12	1	119	127	175	187	208	208	238	238	249	255	262	262	325	337
SY481	12	1	117	119	175	187	208	208	238	238	255	267	258	258	319	319
SY482	12	1	117	127	175	187	208	208	236	240	249	267	258	262	325	337
SY483	12	1	117	127	175	175	202	205	238	242	265	269	258	258	325	337
SY485	12	1	127	147	175	187	208	208	238	238	255	267	258	262	325	337
SY486	12	1	117	127	175	187	208	208	238	238	255	255	258	262	319	337
SY487	12	1	117	127	175	187	208	208	238	238	255	271	258	258	319	337
SY488	12	1	117	127	175	187	208	208	238	238	255	271	258	258	319	337
SY490	13	1	117	119	175	187	208	208	238	238	249	249	262	262	325	337
SY491	13	1	117	127	175	187	208	208	238	238	255	271	258	258	319	337
SY494	13	1	117	127	175	187	208	208	238	238	255	271	258	258	319	337
SY499	13	1	117	127	175	187	205	205	238	238	253	271	258	258	319	337
SY501	13	1	117	127	175	187	205	205	238	238	253	271	258	258	319	337
SY505	13	1	117	147	175	175	208	208	230	236	249	267	262	262	319	325
SY508	13	1	117	147	175	175	205	205	230	236	249	267	262	262	319	325
SY510	13	1	115	127	175	187	205	205	238	238	255	271	258	258	319	337
SY513	13	1	117	127	175	187	208	208	238	238	255	271	258	258	319	337
SY514	13	1	117	127	175	187	208	208	238	238	255	271	258	258	319	337
SY516	13	1	117	127	175	187	208	208	238	238	253	269	258	258	319	337
SY517	13	1	117	127	175	187	205	205	238	238	255	269	258	258	319	337
SY519	13	1	117	127	175	187	205	205	238	238	253	271	258	258	319	337
SY521	13	1	117	127	175	187	208	208	238	238	255	271	258	258	319	337
SY522	13	1	117	127	175	187	208	208	238	238	255	271	258	258	319	337
SY523	13	1	117	127	175	187	208	208	238	242	255	267	258	262	325	337
SY525	13	1	117	127	175	187	205	205	238	238	255	271	258	258	319	337
SY527	13	1	117	147	175	185	205	205	230	236	267	275	258	262	319	325
SY533	13	1	117	127	175	187	208	208	238	238	255	271	258	258	319	337
SY534	13	1	117	127	175	187	208	208	238	238	255	271	258	258	319	337
SY537	13	1	117	127	175	187	208	208	238	238	267	267	262	262	325	325
SY538	13	1	117	127	175	187	208	208	238	238	251	265	260	264	319	340
SY540	13	1	117	127	175	187	208	208	238	238	255	271	258	258	319	337
SY541	13	1	117	127	175	187	202	208	236	242	253	269	258	262	307	325
SY547	14	1	117	127	175	187	208	208	238	238	255	271	258	258	319	337
SY548	14	1	117	127	175	187	208	208	238	238	255	255	258	258	319	337
SY551	14	1	117	127	175	187	208	208	238	238	255	271	258	258	319	337
SY553	14	1	119	127	175	175	208	208	238	238	249	255	258	262	325	325
SY554	14	1	117	119	175	175	208	208	238	238	249	255	262	262	325	337
SY558	14	1	117	147	175	175	208	208	238	238	249	255	262	262	325	325
SY561	14	1	117	147	175	175	208	208	238	238	249	255	262	262	325	325
SY562	14	1	117	127	175	187	208	208	238	238	249	255	262	262	337	337
SY563	14	1	117	119	175	187	208	208	230	238	249	255	262	262	325	337
SY564	14	1	117	127	175	187	208	208	238	238	255	271	258	258	319	337
SY566	14	1	117	119	175	187	208	208	238	238	249	249	262	262	325	337
SY567	14	1	117	127	175	187	208	208	238	238	255	271	258	258	319	337
SY568	14	1	127	147	175	175	208	208	230	236	255	267	258	262	325	325
SY570	14	1	119	127	175	187	208	208	238	242	249	255	258	264	325	337
SY575	15	1	117	127	175	187	208	208	238	238	255	271	258	258	319	337
SY576	15	1	117	127	175	187	208	208	238	238	255	271	258	258	319	337
SY577	15	1	117	127	175	187	208	208	238	238	255	271	258	258	319	337
SY578	15	1	117	127	175	187	208	208	238	238	255	271	258	258	319	337
SY579	15	1	117	127	175	187	205	208	238	238	267	267	262	262	319	337
SY580	15	1	117	127	175	187	208	208	238	238	255	271	258	258	319	337
SY581	15	1	117	127	175	187	208	208	238	242	249	267	258	262	325	337
SY582	15	1	117	127	175	185	208	208	236	238	255	271	258	258	319	337
SY583	15	1	117	127	175	187	208	208	238	238	255	271	258	258	319	337
SY584	15	1	117	117	175	187	208	208	240	240	249	255	262	262	325	337
SY586	15	1	117	127	175	187	208	208	238	238	255	271	258	258	319	337
SY587	15	1	117	127	175	187	208	208	238	242	249	267	258	262	325	337
SY588	15	1	119	127	175	187	208	208	238	238	249	267	258	262	319	337
SY591	16	1	117	125	175	175	208	208	230	238	249	249	258	262	319	325
SY592	16	1	115	125	175	187	208	208	230	238	249	255	262	262	319	337
SY594	16	1	117	125	175	175	208	208	230	238	249	249	258	262	319	325
SY595	16	1	117	125	175	175	208	208	232	238	249	249	258	262	319	325
SY597	16	1	117	147	175	187	208	208	230	238	257	267	258	262	319	325
SY598	16	1	115	127	175	187	208	208	238	238	249	267	258	262	307	319
SY599	16	1	115	125	175	175	208	208	238	238	259	259	262	262	307	337
SY600	16	1	115	147	175	175	208	208	238	238	247	267	258	262	319	325
SY601	16	1	115	125	175	175	208	208	238	238	255	255	262	262	307	337
SY602	17	1	115	125	175	175	208	208	238	242	255	255	258	262	319	325
SY604	17	1	115	125	175	187	208	208	238	238	267	267	258	262	319	319
SY605	17	1	117	125	175	175	208	208	230	236	249	249	258	262	319	325
SY606	17	1	125	147	175	187	208	208	238	242	255	255	262	262	325	337
SY607	17	1	117	125	175	175	208	208	230	238	249	249	258	262	319	325
SY608	17	1	115	125	175	187	208	208	238	238	249	267	258	262	307	319
SY609	17	1	117	125	175	175	208	208	230	238	249	249	258	262	319	325
SY610	17	1	135	135	175	175	208	208	230	236	249	249	258	262	319	325
SY611	17	1	117	125	175	175	208	208	230	236	249	249	258	262	319	325
SY614	17	1	117	123	175	187	208	208	236	236	249	267	262	262	319	325
SY616	17	1	125	125	175	187	208	208	238	238	251	269	258	262	325	325
SY617	17	1	125	125	175	187	208	208	238	238	249	267	258	262	325	325
SY618	17	1	117	145	175	187	208	208	230	238	255	267	258	262	319	325
SY619	17	1	117	125	175	175	208	208	230	236	249	249	258	262	319	325
SY620	18	1	125	125	167	175	205	208	238	238	255	271	258	262	325	337
SY621	18	1	111	111	167	187	205	205	240	240	265	265	258	262	325	337
SY624	18	1	115	145	175	187	208	208	236	238	255	267	258	262	307	337
SY625	18	1	115	117	167	175	205	208	238	238	255	267	258	262	325	325
SY626	18	1	117	125	167	175	208	208	238	242	249	255	258	258	319	325
SY627	18	1	117	147	167	175	205	208	238	238	255	267	262	262	325	337
SY628	18	1	115	145	175	175	208	208	238	238	257	267	258	262	319	325
SY629	18	1	119	135	175	187	205	208	238	238	267	271	258	262	325	337
SY630	18	1	117	125	175	175	208	208	230	236	249	249	258	262	319	325
SY632	18	1	117	125	167	175	205	208	238	238	249	255	258	262	325	337
SY635	18	1	115	117	175	175	208	208	238	238	255	271	258	258	319	325
SY636	18	1	127	127	167	175	208	208	230	238	249	255	258	262	319	337
SY637	18	1	129	129	175	187	208	208	236	240	257	267	258	262	325	337
SY639	18	1	115	125	167	187	208	208	238	238	249	271	258	262	319	337
SY640	18	1	119	147	175	175	208	208	236	240	255	267	262	262	325	325
SY641	18	1	115	125	167	167	208	211	238	238	257	275	258	262	319	337
SY643	18	1	117	125	167	175	205	208	240	240	255	267	258	262	325	325
SY644	18	1	117	125	175	175	208	208	236	240	249	257	258	258	319	325
SY645	18	1	135	135	175	187	208	208	238	238	255	271	258	262	325	337
SY646	18	1	117	125	175	175	205	208	238	238	255	267	258	262	325	325
SY647	18	1	117	125	175	187	205	208	238	238	269	273	258	262	325	337
SY648	18	1	117	117	175	187	208	208	238	238	255	273	258	262	325	337
SY649	18	1	117	125	175	187	208	208	238	238	255	255	258	262	337	337
SY650	18	1	127	127	175	187	208	208	230	242	257	257	258	262	325	337
SY651	18	1	113	133	175	187	208	208	238	238	271	271	258	262	325	337
SY653	18	1	133	137	167	167	208	211	238	238	255	267	258	262	307	325
SY654	18	1	115	125	175	187	208	208	238	238	249	255	258	262	337	337
SY656	18	1	111	135	175	187	205	208	238	238	249	255	258	262	319	325
SY657	18	1	125	125	167	175	208	208	240	240	267	271	258	262	325	337
SY658	18	1	125	145	167	175	208	208	238	238	247	255	258	258	325	337
SY659	18	1	145	145	175	175	208	208	236	236	249	255	262	262	319	337
SY661	18	1	117	125	175	175	208	208	238	238	249	255	258	262	337	337
SY662	18	1	135	135	175	187	208	208	236	236	255	271	258	262	307	319
SY664	19	1	117	127	175	175	211	211	238	240	249	255	258	262	325	337
SY665	19	1	115	145	175	175	208	208	238	238	249	255	258	258	319	325
SY666	19	1	127	147	175	187	205	208	236	240	249	271	262	262	319	337
SY667	19	1	117	125	175	175	205	208	238	238	267	271	258	262	325	337
SY668	19	1	115	125	175	187	208	208	236	236	255	255	258	262	319	337
SY671	19	1	135	135	175	175	205	208	238	238	255	267	258	262	325	337
SY672	19	1	115	125	175	175	205	205	238	238	255	263	258	262	325	337
SY673	19	1	117	147	175	175	205	205	240	246	255	265	258	262	325	337
SY674	19	1	117	125	175	175	205	208	238	238	267	271	258	262	325	325
SY675	19	1	117	125	175	185	208	208	238	238	249	249	262	262	325	337
SY676	19	1	117	125	175	175	205	208	238	238	249	255	258	262	325	337
SY677	19	1	117	145	175	187	205	208	238	242	255	255	250	262	325	337
SY678	19	1	115	125	175	187	208	208	238	238	255	271	258	258	325	337
SY679	19	1	133	137	175	187	208	208	238	238	249	273	258	262	307	337
SY680	19	1	117	117	175	187	205	208	238	238	255	255	258	262	319	325
SY685	19	1	117	125	175	175	205	208	238	238	265	269	258	262	325	337
SY687	19	1	135	135	175	187	208	208	238	238	257	271	258	262	319	337
SY689	19	1	107	131	175	175	208	208	238	238	267	271	258	262	325	337
SY690	19	1	115	125	175	175	205	208	236	240	255	261	258	262	319	325
SY691	19	1	115	127	175	175	205	208	238	238	247	261	258	262	319	337
SY692	19	1	115	147	175	175	208	208	238	238	255	267	258	262	325	337
SY693	19	1	115	127	175	197	205	217	238	240	255	261	258	262	319	325
SY694	19	1	135	135	175	175	205	208	238	238	255	267	258	262	325	325
SY695	19	1	119	127	175	175	205	208	236	236	255	255	258	262	319	337
SY697	19	1	119	127	175	185	205	205	236	238	255	271	258	262	319	325
SY698	19	1	115	117	187	187	208	208	238	238	249	271	258	262	337	337
SY699	19	1	127	127	175	187	205	208	238	238	271	271	258	262	325	337
SY700	19	1	127	127	175	187	208	208	230	240	255	255	258	262	325	337
SY701	19	1	117	127	175	187	208	208	238	238	267	269	258	258	325	337
SY702	19	1	125	125	175	175	208	208	236	242	249	251	258	258	319	325
SY703	19	1	115	127	175	187	208	208	238	238	255	271	258	258	325	337
SY705	19	1	117	125	175	175	208	208	230	236	249	249	258	262	319	325
SY706	19	1	115	127	175	175	205	208	236	236	255	261	258	258	319	337
SY708	19	1	115	125	175	175	205	208	236	236	255	261	258	258	319	337
SY709	19	1	117	125	175	175	205	208	238	238	255	267	258	262	325	337
SY710	19	1	127	141	175	175	208	208	236	240	255	255	258	262	325	337
SY711	19	1	117	127	175	175	205	208	238	238	255	261	258	262	325	337
SY712	19	1	119	127	175	175	205	208	238	238	255	267	258	262	325	337
SY713	19	1	127	127	175	187	208	208	238	238	249	249	258	262	307	337
SY714	19	1	117	125	175	175	208	208	238	238	267	271	258	262	325	325
SY715	19	1	115	127	175	187	205	208	238	238	261	267	258	258	337	337
SY716	19	1	115	125	175	187	205	208	238	238	249	249	262	262	325	337
SY717	19	1	117	125	175	187	208	208	238	238	255	255	258	262	319	337
SY718	19	1	115	127	187	187	208	208	238	238	255	255	258	262	319	337
SY719	19	1	127	127	175	187	208	208	238	238	249	249	258	262	307	337
SY720	19	1	115	127	175	175	205	208	238	238	255	271	258	258	325	337
SY721	19	1	117	127	175	175	208	208	238	238	249	249	258	262	325	337
SY722	19	1	117	127	175	187	208	208	238	238	249	249	262	262	325	325
SY724	20	1	115	127	175	187	208	208	238	238	255	255	258	262	325	337
SY725	20	1	115	117	175	187	205	208	238	238	271	271	258	262	325	337
SY726	20	1	111	135	175	175	208	208	226	236	249	249	258	262	319	325
SY727	20	1	115	115	175	187	208	208	238	238	255	271	258	258	325	337
SY728	20	1	119	127	175	175	208	208	238	238	267	271	258	262	325	337
SY730	20	1	127	147	175	187	205	208	238	238	255	271	262	262	325	337
SY731	20	1	115	125	175	187	208	208	238	238	255	255	258	262	325	337
SY732	20	1	147	147	175	187	208	208	238	238	249	271	258	262	319	337
SY733	20	1	117	125	175	175	205	205	238	238	267	271	258	258	319	325
SY735	20	1	115	125	175	187	208	208	238	238	255	255	258	262	319	337
SY736	20	1	127	127	175	175	205	208	238	238	255	255	258	262	337	337
SY741	20	1	127	147	175	187	208	208	236	236	271	275	258	258	337	337
SY742	20	1	117	125	175	187	208	208	238	238	255	255	258	262	337	337
SY743	20	1	117	147	175	187	202	205	238	238	255	267	258	262	307	325
SY744	20	1	115	115	175	175	208	208	238	238	249	249	258	262	319	337
SY745	20	1	125	147	175	187	205	208	238	238	255	261	258	262	319	337
SY746	20	1	119	127	175	175	205	208	238	238	255	267	262	262	319	325
SY748	20	1	119	127	187	187	208	208	238	238	255	255	258	262	325	337
SY749	20	1	115	127	175	187	205	208	236	236	255	255	258	262	319	337
SY750	20	1	125	147	175	187	205	208	238	238	255	271	262	262	325	337
SY751	20	1	147	147	187	187	205	205	242	242	267	267	258	262	325	337
SY753	20	1	117	125	175	187	205	205	238	238	255	267	258	258	325	337
SY755	20	1	147	147	187	187	205	208	242	242	267	267	258	262	325	337
SY756	20	1	127	147	175	187	205	208	238	238	255	271	262	262	325	337
SY758	20	1	127	127	175	175	205	208	238	238	255	255	258	262	337	337
SY759	20	1	117	127	175	175	208	208	238	238	267	271	258	258	319	325
SY760	20	1	115	125	175	185	205	208	238	242	249	249	262	262	325	337
SY761	20	1	117	127	175	175	205	208	238	238	255	271	258	262	325	337
SY762	20	1	117	125	175	187	205	208	242	242	255	271	262	262	325	337
SY763	20	1	147	147	187	187	205	208	242	242	267	267	258	262	325	337
SY764	20	1	117	127	175	175	205	208	238	238	267	267	258	262	325	337
SY765	20	1	117	125	175	175	208	208	238	238	255	267	258	262	325	337
SY768	21	1	147	147	187	187	205	208	242	242	267	267	258	262	325	337
SY774	21	1	147	147	175	187	205	205	242	242	249	249	262	262	325	337
SY775	21	1	147	147	187	187	205	208	242	242	267	267	258	262	325	337
SY776	21	1	147	147	187	187	205	208	242	242	267	267	258	262	325	337
SY777	21	1	147	147	187	187	202	205	240	240	267	267	258	262	325	337
SY778	21	1	147	147	187	187	205	208	242	242	267	267	258	262	325	337
SY779	21	1	115	127	175	187	208	208	238	238	267	271	258	262	325	337
SY780	21	1	117	127	175	187	208	208	238	238	249	255	262	262	319	337
SY781	21	1	147	147	187	187	205	208	242	242	267	267	258	262	325	337
SY782	21	1	115	125	175	187	208	208	238	238	249	255	262	262	319	337
SY784	21	1	117	125	175	187	208	220	238	238	253	271	258	262	325	337
SY785	21	1	147	147	187	187	205	208	242	242	267	267	258	262	325	337
SY788	21	1	117	127	175	187	208	208	238	238	255	271	258	262	319	337
SY789	21	1	117	127	175	175	202	220	238	238	255	255	258	262	325	325
SY791	21	1	125	125	175	187	205	208	238	238	271	275	262	262	325	337
SY792	21	1	115	125	175	187	208	208	238	238	255	255	258	258	325	337
SY793	21	1	147	147	187	187	205	205	240	240	267	267	258	262	325	337
SY794	21	1	147	147	187	187	205	208	242	242	267	267	258	262	325	337
SY795	21	1	147	147	187	187	205	208	242	242	265	265	258	262	325	337
SY796	21	1	147	147	187	187	205	208	242	242	265	265	258	262	325	337
SY797	21	1	147	147	187	187	205	208	242	242	267	267	258	262	325	337
SY798	21	1	125	147	175	175	205	208	238	240	255	261	258	262	325	337
SY799	21	1	115	127	175	175	208	208	238	238	255	271	258	258	319	325
SY800	21	1	127	127	187	187	205	208	242	242	267	267	258	262	325	337
SY801	21	1	125	125	175	187	208	208	238	238	255	255	258	262	319	337
SY805	21	1	115	117	175	175	208	208	238	238	255	255	262	262	325	337
es810	22	1	127	129	175	175	205	205	228	238	259	259	256	260	325	325
es811	22	1	119	129	175	189	205	205	238	238	259	259	256	260	319	337
es812	22	1	119	121	177	187	205	205	236	236	259	271	256	260	307	325
es813	22	1	119	119	175	175	205	205	236	236	251	273	260	260	319	325
es814	22	1	119	129	175	187	205	205	238	238	259	275	256	260	319	325
es816	22	1	119	129	175	175	205	205	236	236	261	261	256	260	319	337
mm1a1	22	1	119	129	173	175	205	205	238	238	259	267	260	260	325	325
mm1a3	22	1	129	129	175	187	205	205	238	238	253	259	256	260	307	337
mm1a5	22	1	129	129	175	187	205	205	238	238	251	259	256	260	307	337
mm1b5	22	1	119	129	175	187	208	208	230	236	259	275	256	260	325	337
mm1c2	22	1	119	129	185	187	205	205	236	240	259	259	256	260	319	337
mm2b5	22	1	119	129	175	175	205	205	230	240	259	265	256	260	319	325
mm2c5	22	1	119	129	175	187	205	205	230	236	257	259	256	260	319	319
SY017	23	1	127	127	175	175	205	208	238	242	261	267	262	262	325	337
SY278	23	1	115	127	175	187	205	208	238	242	267	271	258	262	325	337
CR08B	24	1	127	127	175	187	205	208	238	238	261	267	258	262	325	337
CR24A	24	1	127	127	175	175	205	205	238	238	261	267	262	262	325	337
CR27B	24	1	127	127	175	175	205	205	238	238	267	267	262	262	325	325
CS81B	24	1	127	127	175	187	205	208	238	242	267	267	262	262	337	337
CR05A	24	1	127	127	175	187	205	205	238	238	261	271	262	262	337	337
CR05B	24	1	127	127	175	187	208	208	238	242	267	271	262	262	325	337
CR09A	24	1	127	127	175	187	205	208	238	238	267	271	262	262	325	337
CR12B	24	1	127	127	175	187	205	205	242	242	261	267	258	262	325	337
CR16A	24	1	127	127	175	187	205	208	242	242	267	271	258	262	325	337
CR17A	24	1	127	127	175	187	205	208	242	242	261	271	258	262	337	337
CR20A	24	1	127	127	175	187	205	208	238	242	267	267	258	262	325	337
CR21A	24	1	127	127	175	187	208	208	242	242	261	271	258	262	325	337
CR21B	24	1	127	127	175	175	205	208	238	238	261	267	258	262	325	325
CR22B	24	1	127	127	175	187	205	208	238	242	267	271	258	262	337	337
CR25	24	1	127	127	175	187	205	208	238	242	261	271	262	262	337	337
CR27A	24	1	127	127	175	187	205	205	238	238	261	271	262	262	337	337
CRC2	24	1	127	127	175	175	205	205	242	242	261	267	262	262	325	337
CRD1	24	1	127	127	175	175	205	208	238	242	267	271	258	262	325	337
CRD2	24	1	127	127	175	175	205	208	238	242	267	271	258	262	325	337
CRF1	24	1	127	127	175	175	205	208	238	242	267	271	258	262	325	337
CRI2	24	1	127	127	175	175	208	208	238	238	267	271	258	262	325	337
CS09A	24	1	127	127	175	175	205	205	238	238	261	271	258	262	325	337
CS101A	24	1	127	127	175	187	205	205	238	242	261	267	262	262	325	337
CS106A	24	1	127	127	175	187	205	205	238	242	261	267	262	262	337	337
CS108B	24	1	127	127	175	187	205	208	238	238	267	267	258	262	325	337
CS115A	24	1	127	127	175	175	205	208	238	242	267	267	258	262	325	337
CS117B	24	1	127	127	175	187	205	205	238	242	267	267	262	262	337	337
CS14A	24	1	127	127	175	187	208	208	238	242	261	267	258	262	325	337
CS41B	24	1	127	127	175	175	208	208	238	242	261	267	258	262	325	337
CS58A	24	1	127	127	175	175	205	208	238	238	267	267	258	262	325	337
CS61B	24	1	127	127	175	187	205	208	238	242	267	271	258	262	325	325
CS62A	24	1	127	127	175	187	205	208	238	242	267	271	262	262	325	325
CS62B	24	1	127	127	175	175	205	208	238	242	261	271	258	262	325	337
CS80A	24	1	127	127	175	175	205	208	238	242	267	267	258	262	325	337
CS87A	24	1	127	127	175	187	205	208	242	242	267	271	258	262	325	337
CR07B	24	1	127	127	175	187	205	208	238	238	267	271	258	262	337	337
CR08A	24	1	127	127	175	175	205	208	238	238	261	267	262	262	325	325
CR11A	24	1	127	127	175	175	205	205	238	238	261	267	258	262	325	337
CR17B	24	1	127	127	175	187	205	208	242	242	261	271	258	262	337	337
CR6A	24	1	127	127	175	187	208	208	242	242	267	271	258	262	325	337
CS02A	24	1	127	127	175	187	205	205	238	242	261	267	258	262	325	337
CS103B	24	1	127	127	175	187	208	208	238	242	267	271	258	262	337	337
CS112A	24	1	127	127	175	187	205	205	238	242	261	271	262	262	337	337
CS112B	24	1	127	127	175	187	205	208	238	238	267	267	258	262	325	325
CS114A	24	1	127	127	175	175	208	208	238	242	267	267	258	262	325	325
CS116A	24	1	127	127	175	175	205	208	238	242	261	271	258	262	325	337
CS117A	24	1	127	127	175	187	205	208	238	242	267	267	258	262	337	337
CS119B	24	1	127	127	175	187	205	208	238	242	267	267	258	262	325	337
CS120A	24	1	127	127	175	175	208	208	238	242	261	271	262	262	325	325
CS120B	24	1	127	127	175	175	205	208	242	242	261	267	262	262	325	337
CS15B	24	1	127	127	175	175	205	208	238	242	267	267	258	262	325	325
CS55A	24	1	127	127	175	175	205	208	238	242	261	267	262	262	325	325
CS79B	24	1	127	127	175	175	205	208	238	238	261	271	262	262	325	337
CS81A	24	1	127	127	175	187	205	205	238	238	267	271	258	262	337	337
CS83A	24	1	127	127	175	187	208	208	238	238	267	267	258	262	337	337
CS85B	24	1	127	127	175	175	205	208	242	242	261	267	258	262	325	337
CS89B	24	1	127	127	175	187	208	208	238	242	267	267	262	262	337	337
CS98A	24	1	127	127	175	187	208	208	238	238	267	267	262	262	337	337
SY017	25	1	127	127	175	175	205	208	238	242	261	267	262	262	325	337
SY138	25	1	117	127	175	187	208	208	238	238	255	255	258	258	307	337
CS128A	26	1	127	127	175	187	205	208	238	238	255	261	258	262	307	325
CS128B	26	1	127	127	175	187	208	208	238	242	255	267	258	262	337	337
CS132D	26	1	117	127	175	187	205	208	238	238	255	261	258	262	325	337
CS133B	26	1	117	127	175	175	208	208	238	238	255	267	258	262	325	337
CS134C	26	1	117	127	175	187	205	208	238	238	255	267	258	262	325	337
CS134D	26	1	127	127	175	175	205	208	238	248	255	267	258	262	307	337
CS136A	26	1	127	127	175	187	205	208	238	238	255	267	258	262	325	337
CS137D	26	1	127	127	175	175	208	208	238	238	255	261	258	262	307	325
CS138A	26	1	127	127	175	187	205	208	238	242	255	261	258	262	307	337
CS138B	26	1	117	127	175	175	208	208	238	238	255	267	258	262	325	337
CS140C	26	1	127	127	175	175	205	208	238	242	255	267	258	262	307	325
CS145A	26	1	127	127	175	175	208	208	238	242	255	267	258	262	307	325
CS145B	26	1	117	127	175	187	205	208	238	242	255	267	258	262	337	337
CS146A	26	1	127	127	175	175	205	208	238	238	255	261	258	262	307	337
CS147C	26	1	117	127	175	175	208	208	238	238	255	267	258	262	337	337
CS148B	26	1	127	127	175	175	208	208	238	242	255	267	258	262	307	337
CS148D	26	1	117	127	175	187	208	208	238	238	255	267	258	262	325	337
CS152A	26	1	127	127	175	187	208	208	238	242	255	261	258	262	337	337
CS156B	26	1	117	127	175	187	205	208	238	242	255	261	258	262	325	337
CS157D	26	1	127	127	175	175	208	208	238	238	255	261	258	262	307	337
CS160C	26	1	117	127	175	175	208	208	238	238	255	267	258	262	307	325
CS161C	26	1	117	127	175	187	205	208	238	242	255	261	258	262	325	337
CS162A	26	1	127	127	175	175	208	208	240	240	255	261	258	262	307	337
CS162B	26	1	117	127	175	175	208	208	238	238	255	267	258	262	307	325
CS162D	26	1	127	127	175	187	208	208	238	242	255	267	258	262	307	337
CS163C	26	1	117	127	175	175	205	208	238	238	255	261	258	262	307	337
CS167B	26	1	117	127	175	187	205	208	238	238	255	267	258	262	337	337
CS167C	26	1	117	127	175	187	205	208	238	242	255	267	258	262	307	325
CS169B	26	1	127	127	175	175	205	208	238	242	255	267	258	262	307	337
CS169D	26	1	127	127	175	175	205	208	238	242	255	267	258	262	307	337
CS176D	26	1	127	127	175	187	205	208	238	242	255	267	258	262	307	325
CS122A	26	1	119	127	175	175	208	208	238	238	255	267	258	262	307	325
CS125B	26	1	117	117	175	187	208	208	238	238	255	261	258	262	325	337
CS127B	26	1	127	127	175	187	205	208	238	242	255	267	258	262	337	337
CS127D	26	1	119	127	175	175	208	208	238	242	255	267	258	262	307	325
CS129D	26	1	127	127	175	187	205	208	236	238	255	261	258	262	325	337
CS130A	26	1	117	127	175	187	208	208	238	238	255	261	258	262	325	337
CS130C	26	1	119	127	175	187	208	208	238	238	255	261	258	262	325	337
CS131B	26	1	127	127	175	175	208	208	238	242	255	261	258	262	307	337
CS132B	26	1	127	127	175	175	205	208	238	238	255	267	258	262	337	337
CS133A	26	1	117	127	175	175	205	208	238	242	255	261	258	262	325	337
CS133C	26	1	117	127	175	187	208	208	238	242	255	261	258	262	325	337
CS134A	26	1	117	127	175	175	208	208	238	240	255	267	258	262	307	325
CS134B	26	1	127	127	175	187	208	208	238	238	255	267	258	262	325	337
CS135A	26	1	127	127	175	187	208	208	238	242	255	267	258	262	337	337
CS135D	26	1	127	127	175	175	205	208	238	242	255	267	258	262	307	325
CS136D	26	1	117	127	175	187	208	208	238	242	255	267	258	262	325	337
CS137C	26	1	127	127	175	175	205	208	238	238	255	267	258	262	307	325
CS139A	26	1	127	127	175	175	208	208	238	242	255	261	258	262	307	325
CS141A	26	1	127	127	175	187	208	208	238	238	255	267	258	262	325	337
CS141B	26	1	117	127	175	175	208	208	238	242	255	261	258	262	307	325
CS142A	26	1	127	127	175	187	205	208	238	242	255	267	258	262	337	337
CS142D	26	1	117	127	175	187	205	208	238	238	255	267	258	262	337	337
CS143A	26	1	117	127	175	187	205	208	238	238	255	261	258	262	337	337
CS143B	26	1	127	127	175	175	205	208	238	238	255	261	258	262	307	337
CS143C	26	1	117	127	175	175	208	208	238	242	255	267	258	262	307	325
CS144A	26	1	117	127	175	175	208	208	238	242	255	267	258	262	307	325
CS144C	26	1	117	127	175	187	205	208	238	242	255	261	258	262	337	337
CS144D	26	1	117	127	175	175	205	208	238	238	255	267	258	262	307	337
CS146B	26	1	117	127	175	187	208	208	238	238	255	261	258	262	325	337
CS146D	26	1	127	127	175	175	208	208	238	242	255	267	258	262	307	325
CS150A	26	1	117	127	175	175	205	208	238	242	255	261	258	262	307	337
CS150B	26	1	117	127	175	187	208	208	238	238	255	261	258	262	337	337
CS150D	26	1	117	127	175	175	205	208	238	242	255	261	258	262	307	337
CS151B	26	1	117	127	175	187	208	208	238	242	255	267	258	262	337	337
CS152D	26	1	127	127	175	187	208	208	238	238	255	261	258	262	337	337
CS153B	26	1	117	127	175	175	208	208	238	238	255	261	258	262	307	325
CS153C	26	1	117	127	175	187	208	208	238	238	255	267	258	262	337	337
CS154B	26	1	117	127	175	175	205	208	238	238	255	267	258	262	307	325
CS155B	26	1	127	127	175	187	205	208	238	238	255	261	258	262	337	337
CS158B	26	1	127	127	175	175	208	208	238	238	255	261	258	262	307	325
CS158C	26	1	117	127	175	187	208	208	238	238	255	267	258	262	325	337
CS158D	26	1	127	127	175	175	205	208	238	242	255	261	258	262	307	337
CS159B	26	1	117	127	175	187	208	208	238	238	255	261	258	262	325	337
CS159C	26	1	127	127	175	175	205	208	238	238	255	267	258	262	337	337
CS163B	26	1	127	127	175	175	208	208	238	238	255	261	258	262	307	325
CS164D	26	1	127	127	175	187	205	208	238	238	255	267	258	262	307	337
CS166D	26	1	117	127	175	175	205	208	238	238	255	267	258	262	307	325
CS168B	26	1	117	127	175	175	208	208	238	242	255	261	258	262	325	337
CS170D	26	1	127	127	175	187	205	208	238	238	255	267	258	262	325	337
CS180A	26	1	117	127	175	175	205	208	238	238	255	267	258	262	307	337
SY138	27	1	117	127	175	187	208	208	238	238	255	255	258	258	307	337
SY378	27	1	115	117	175	187	208	208	238	238	249	249	262	262	325	337
CS192B	28	1	117	127	175	187	208	208	238	238	249	255	258	262	307	337
CS195C	28	1	115	127	175	187	208	208	238	238	249	255	258	262	325	337
CS198A	28	1	117	117	175	175	208	208	238	238	249	255	258	262	307	325
CS198B	28	1	117	117	175	187	208	208	238	238	249	255	258	262	307	337
CS204A	28	1	115	117	175	187	208	208	238	238	249	255	258	262	325	337
CS205D	28	1	115	127	187	187	208	208	238	238	249	255	258	262	337	337
CS226D	28	1	117	117	187	187	208	208	238	238	249	255	258	262	307	337
CS231C	28	1	119	119	175	175	208	208	238	238	249	255	258	262	307	325
CS233C	28	1	117	127	175	187	208	208	238	238	249	255	258	262	325	337
CS192C	28	1	117	127	175	187	208	208	238	238	249	255	258	262	307	325
CS225C	28	1	117	127	175	187	208	208	238	238	249	255	258	262	325	337
CS185D	28	1	119	119	175	187	208	208	238	238	249	255	258	262	337	337
CS188D	28	1	117	119	175	187	208	208	238	238	249	255	258	262	325	337
CS189A	28	1	119	119	175	175	208	208	238	238	249	255	258	262	307	325
CS189B	28	1	117	127	175	187	208	208	238	238	249	255	258	262	325	337
CS195D	28	1	119	119	175	187	208	208	238	238	249	255	258	262	307	337
CS196C	28	1	117	127	175	187	208	208	238	238	249	255	258	262	325	337
CS197E	28	1	115	127	175	187	208	208	238	238	249	255	258	262	325	337
CS201C	28	1	117	127	175	187	208	208	238	238	247	255	258	262	337	337
CS202C	28	1	115	127	187	187	208	208	238	238	249	255	258	262	325	337
CS205C	28	1	117	127	175	187	208	208	238	238	249	255	258	262	325	337
CS207C	28	1	117	117	175	187	208	208	238	238	249	255	258	262	337	337
CS208C	28	1	115	127	175	175	208	208	238	238	249	255	258	262	307	325
CS214A	28	1	117	127	175	187	208	208	238	238	249	255	258	262	325	337
CS225D	28	1	115	127	175	187	208	208	238	238	249	255	258	262	325	337
SY138	29	1	117	127	175	187	208	208	238	238	255	255	258	258	307	337
SY379	29	1	117	127	175	175	208	208	230	238	267	267	262	262	319	325
CS241A	30	1	127	127	175	187	208	208	238	238	255	267	258	262	319	337
CS241B	30	1	117	127	175	187	208	208	230	238	255	267	258	262	325	337
CS241D	30	1	117	127	175	187	208	208	230	238	255	267	258	262	319	337
CS248A	30	1	127	127	175	187	208	208	238	238	255	267	258	262	307	319
CS248C	30	1	117	117	175	187	208	208	230	238	255	267	258	262	325	337
CS250B	30	1	117	127	175	175	208	208	238	238	255	267	258	262	307	319
CS251C	30	1	117	127	175	187	208	208	238	238	255	267	258	262	319	337
CS252C	30	1	127	127	175	187	208	208	238	238	255	267	258	262	325	337
CS259D	30	1	117	127	175	187	208	208	238	238	255	267	258	262	325	337
CS263B	30	1	127	127	175	187	208	208	238	238	255	267	258	262	325	337
CS271B	30	1	127	127	175	187	208	208	238	238	255	267	258	262	319	337
CS271C2	30	1	117	117	175	187	208	208	230	238	255	267	258	262	325	337
CS272A2	30	1	117	127	175	175	208	208	230	238	267	267	262	262	319	325
CS273C	30	1	127	127	175	175	208	208	230	238	255	267	258	262	307	325
CS274A	30	1	117	127	175	175	208	208	238	238	255	267	258	262	307	319
CS274C2	30	1	117	127	175	175	208	208	230	238	255	267	258	262	307	325
CS274D	30	1	117	127	175	187	208	208	230	238	255	267	258	262	319	337
CS275A	30	1	117	127	175	175	208	208	230	238	255	267	258	262	307	325
CS275D	30	1	117	117	175	187	208	208	238	238	255	267	258	262	307	325
CS276A	30	1	117	127	175	187	208	208	230	238	255	267	258	262	325	337
CS276B	30	1	117	127	175	175	208	208	230	238	255	267	258	262	307	319
CS276C	30	1	117	127	175	175	208	208	230	238	255	267	258	262	307	319
CS277A	30	1	127	127	175	187	208	208	230	238	255	267	258	262	325	337
CS277B	30	1	117	127	175	175	208	208	238	238	255	267	258	262	307	319
CS277B2	30	1	117	127	175	187	208	208	230	238	255	267	258	262	319	337
CS278A	30	1	117	117	175	187	208	208	238	238	255	267	258	262	325	337
CS278B2	30	1	117	127	175	187	208	208	238	238	255	267	258	262	319	337
CS278D	30	1	117	117	175	175	208	208	230	238	255	267	258	262	307	325
CS280A	30	1	117	127	175	175	208	208	230	238	255	267	258	262	307	319
CS280B	30	1	117	127	175	187	208	208	238	238	255	267	258	262	319	337
CS280C	30	1	117	127	175	187	208	208	230	238	255	267	258	262	319	337
CS280C2	30	1	117	117	175	175	208	208	238	238	255	267	258	262	307	325
CS280D	30	1	117	127	175	175	208	208	230	238	255	267	258	262	307	319
CS280D2	30	1	117	117	175	187	208	208	238	238	255	267	258	262	307	325
CS281B	30	1	117	117	175	175	208	208	230	238	255	267	258	262	307	325
CS281D	30	1	117	127	175	187	208	208	230	238	255	267	258	262	325	337
CS282C2	30	1	117	117	175	187	208	208	230	238	255	267	258	262	325	337
CS283B	30	1	127	127	175	187	208	208	238	238	255	267	258	262	325	337
CS283D	30	1	117	127	175	187	208	208	238	238	255	267	258	262	325	337
CS284A2	30	1	117	117	175	175	208	208	230	238	255	267	258	262	307	319
CS284D	30	1	127	127	175	187	208	208	230	238	255	267	258	262	325	337
CS284D2	30	1	117	127	175	187	208	208	230	238	255	267	258	262	325	337
CS286A	30	1	117	127	175	187	208	208	230	238	255	267	258	262	325	337
CS287C	30	1	117	127	175	187	208	208	230	238	255	267	258	262	325	337
CS292D	30	1	117	117	175	175	208	208	238	238	255	267	258	262	307	319
CS241C	30	1	127	127	175	187	208	208	230	238	255	267	258	262	325	337
CS259C	30	1	117	117	175	187	208	208	238	238	255	267	258	262	325	337
CS266D	30	1	117	117	175	175	208	208	238	238	255	267	258	262	307	325
CS268D	30	1	127	127	175	187	208	208	230	238	255	267	258	262	319	337
CS271C	30	1	117	117	175	187	208	208	238	238	255	267	258	262	325	337
CS272A	30	1	117	127	175	187	208	208	230	238	255	267	258	262	325	337
CS273D	30	1	117	127	175	175	208	208	230	238	255	267	258	262	307	319
CS276D	30	1	117	117	175	175	208	208	238	238	255	267	258	262	325	337
CS278D2	30	1	117	127	175	187	208	208	238	238	255	267	258	262	319	337
CS282C	30	1	117	127	175	187	208	208	238	238	255	267	258	262	319	337
CS284A	30	1	117	117	175	175	208	208	230	238	255	267	258	262	307	325
CS286D	30	1	117	117	175	175	208	208	230	238	255	267	258	262	307	319
CS289C	30	1	117	127	175	187	208	208	238	238	255	267	258	262	325	337
CS290A	30	1	117	127	175	175	208	208	238	238	255	267	258	262	307	319
CS294C	30	1	117	117	175	187	208	208	230	238	255	267	258	262	325	337
CS294D	30	1	117	117	175	175	208	208	238	238	255	267	258	262	307	319
CS295A	30	1	117	117	175	175	208	208	230	238	255	267	258	262	307	319
